# Supplementary material for: A non-manufacturer-sponsored, retrospective study to assess 2-year safety outcomes of the BellaGel® SmoothFine as compared with its competitors in the context of the first Korean case of a medical device fraud
Source: PLoS One. 2023 Feb 2;18(2):e0259825. doi: 10.1371/journal.pone.0259825 (PMC9894413; doi:10.1371/journal.pone.0259825)
Supplement: S1 File — (XLS) [file pone.0259825.s001.xls]

## Sheet: Sheet3
44532	728	Age	Op day	Last visit day	f/u day	Height	Weight	Rt. op	Lt. op	Rt. incision	Lt. incision	Rt. pocket	Lt. pocket	Manufacturer	Rt. size	Rt. type	Rt. profile	Lt. size	Lt. type	Lt. profile	Op time	acc. Op.	Primary/Secondary op.	Reason of Reop	Complication	Cx. Treatment	Sync VABE	VABE Cx	3Mo F/U	3Mo FC	3Mo TC	3Mo USD	3Mo R	3Mo CM	6Mo F	6Mo Fc	6Mo TC	6mo USD	6Mo R	6Mo CM	1Yr F	1yr FC	1Yr TC	1yr USD	1Yr R	1년 CM
44532	1	#REF!	43004	43090	86	174	48	1	1	1	1	1	1	5	335cc	2	1	320cc	2	1	X	3	1				0		0	0	0	0	0	0
44532	2	#REF!	43008	43698	690	162	43	1	1	1	1	1	1	5	255cc	2	1	245cc	2	1	X	0	1				0		0	0	0	0	0	0							0	0	0	0	0	0
44532	3	#REF!	43010	43153	143	-	-	1	1	1	1	1	1	3	340cc	1	2	340cc	1	2	X	0	2				0		x		0
44532	4	#REF!	43010	43738	728	-	-	1	1	1	1	1	1	5	295cc	2	1	320cc	2	1	X	0	1				0		x		0										0	0	0	0	0	0
44532	5	#REF!	43015	43549	534	152	43	1	1	1	1	1	1	3	335cc	1	4	300cc	1	2	X	0	1				1		0	0	0	0	0	0							0	0	0	0	0	0
44532	6	#REF!	43035	43558	523	163	53	1	1	1	1	1	1	3	340cc	1	2	355cc	1	4	90	1,3	1				0		0	0	0	0	0	0							0	0	0	0	0	0
44532	7	#REF!	43040	43056	16	159	48	1	1	1	1	1	1	3	375cc	1	4	375cc	1	4	X	0	1				0		x
44532	8	#REF!	43043	43168	125	169	52	1	1	1	1	1	1	5	295cc	2	1	280cc	2	1	X	0	1				1		0	0	0	0	0	0
44532	9	#REF!	43056	43145	89	164	56	1	1	2	2	1	1	1	300cc	1	2	280cc	1	2	X	0	1				0		0	0	0	0	0	0
44532	10	#REF!	43057	43175	118	160	51	1	1	1	1	1	1	2	325cc	1	1	300cc	1	1	X	0	1				0		0	0	0	0	0	0
44532	11	#REF!	43061	43068	7	161	46	1	1	1	1	1	1	1	300cc	1	2	300cc	1	2	X	0	1				0		x
44532	12	#REF!	43062	43663	601	163	49	1	1	1	1	1	1	1	330cc	1	2	300cc	1	2	X	0	1				0		0	0	0	0	0	0							0	0	0	0	0	0
44532	13	#REF!	43067	43608	541	163	46	1	1	1	1	1	1	1	300cc	1	2	300cc	1	2	X	0	1				0		0	0	0	0	0	0							0	0	0	0	0	0
44532	14	#REF!	43070	43168	98	161	47	1	1	1	1	1	1	3	320cc	1	2	300cc	1	2	X	0	1				0		0	0	0	0	0	0
44532	15	#REF!	43074	43159	85	168	53	1	1	1	1	1	1	1	300cc	1	2	280cc	1	2	X	0	1				0		0	0	0	0	0	0
44532	16	#REF!	43076	43175	99	162	44	1	1	1	1	1	1	1	330cc	1	2	300cc	1	2	X	3	1				0		0	0	0	0	0	0
44532	17	#REF!	43076	43169	93	160	50	1	1	1	1	1	1	1	360cc	1	2	330cc	1	2	X	1	1				0		0	0	0	0	0	0
44532	18	#REF!	43077	43112	35	163	64	1	1	1	1	1	1	1	330cc	1	2	330cc	1	2	X	0	1				0		x
44532	19	#REF!	43078	43178	100	-	-	1	1	1	1	1	1	1	330cc	1	2	330cc	1	2	X	0	1		11	2(Medication)	0		0	0	0	0	0	0
44532	20	#REF!	43078	43167	89	167	55	1	1	1	1	1	1	2	350cc	1	1	350cc	1	1	X	0	1				0		0	0	0	0	0	0
44532	21	#REF!	43080	43557	477	160	45	1	1	1	1	2	2	2	325cc	1	1	325cc	1	1	X	0	2		3	2(Aspiration)	0		0	0	0	0	0	0							0	0	0	0	0	0
44532	22	#REF!	43081	43445	364	161	47	1	1	1	1	1	1	1	330cc	1	2	300cc	1	2	X	0	1				0		x		0										0	0	0	0	0
44532	23	#REF!	43082	43696	614	-	49	1	1	1	1	1	1	5	335cc	2	1	335cc	2	1	X	0	1				0		0	0	0	0	0	0							0	0	0	0	0	0
44532	24	#REF!	43082	43158	76	167	59	1	1	1	1	1	1	1	360cc	1	2	330cc	1	2	X	0	1				0		2	0	0	0	0	0
44532	25	#REF!	43084	43189	105	160	50	1	1	1	1	1	1	1	300cc	1	2	280cc	1	2	X	0	1				0		0	0	0	0	0	0
44532	26	#REF!	43085	43176	91	164	53	1	1	1	1	1	1	1	330cc	1	2	300cc	1	2	X	0	1				0		0	0	0	0	0	0
44532	27	#REF!	43085	43600	515	161	49	1	1	1	1	1	1	1	330cc	1	2	330cc	1	2	X	0	1				0		x		0										0	0	0	0	0	0
44532	28	#REF!	43087	43256	169	160	54	1	1	1	1	1	1	1	390cc	1	2	390cc	1	2	X	1	2		6	1(REVISION)	1		0	0	2	0	0	0
44532	29	#REF!	43088	43180	92	163	53	1	1	1	1	1	1	3	300cc	1	4	300cc	1	4	X	0	1				0		0	0	0	0	0	0
44532	30	#REF!	43089	43181	92	161	42	1	1	1	1	1	1	2	250cc	1	1	275cc	1	1	X	0	1				0		0	0	0	0	0	0
44532	31	#REF!	43092	43234	142	167	61	1	1	1	1	1	1	1	330cc	1	1	300cc	1	1	X	0	1				0		0	0	0	0	0	0
44532	32	#REF!	43095	43402	307	166	53	1	1	1	1	1	1	1	300cc	1	1	280cc	1	1	X	0	1				0		x		0										0	0	0	0	0	0
44532	33	#REF!	43095	43549	454	160	48	1	1	1	1	1	1	1	330cc	1	1	300cc	1	1	X	0	1				0		0	0	0	0	0	0							0	0	0	0	0	0
44532	34	#REF!	43098	43600	502	170	50	1	1	1	1	1	1	2	375cc	1	1	375cc	1	1	X	0	1				0		0	0	0	0	0	0							0	0	0	1	0	0
44532	35	#REF!	43098	43582	484	162	62	1	1	2	2	1	1	1	335cc	1	1	335cc	1	1	X	0	1				0		0	0	0	0	0	0							0	0	0	0	0	0
44532	36	#REF!	43102	43810	708	16	45	1	1	1	1	1	1	1	300cc	1	1	300cc	1	1	X	0	1				0		x												0	0	0	0	0	0
44532	37	#REF!	43103	43481	378	170	56	1	1	1	1	1	1	2	225cc	1	1	225cc	1	1	X	0	2	4	1	0	1		0	1	0	0	0	0							2	0	0	0	0	0
44532	38	#REF!	43105	43470	365	158	57	1	1	1	1	1	1	2	300cc	1	1	325cc	1	1	X	0	1				0		0	0	0	0	0	0							0	0	0	0	0	0
44532	39	#REF!	43105	43470	365	157	50	1	1	1	1	1	1	1	335cc	1	1	305cc	1	1	X	3	1				0		x		0										0	0	0	0	0	0
44532	40	#REF!	43106	43127	21	155	47	1	1	1	1	1	1	2	300cc	1	1	300cc	1	1	X	0	2	5			0		x
44532	41	#REF!	43108	43509	401	173	63	1	1	1	1	1	1	1	365cc	1	1	365cc	1	1	X	0	1				0		x		0
44532	42	#REF!	43108	43486	378	161	46	1	1	1	1	1	1	2	325cc	1	1	300cc	1	1	X	0	1				0		0	0	0	0	0	0							0	0	0	0	0	0
44532	43	#REF!	43109	43493	384	168	49	1	1	1	1	1	1	1	335cc	1	1	335cc	1	1	X	0	1				0		0	0	0	0	0	0							0	0	0	0	0	0
44532	44	#REF!	43110	43123	13	160	47	1	1	1	1	1	1	1	305cc	1	1	305cc	1	1	X	0	1				0		x
44532	45	#REF!	43111	43132	21	155	37	1	1	2	2	1	1	1	395cc	1	1	395cc	1	1	X	0	2				0		x
44532	46	#REF!	43111	43209	98	157	48	1	1	1	1	1	1	1	365cc	1	1	365cc	1	1	X	0	1				0		0	0	0	0	0	0
44532	47	#REF!	43113	43138	25	172	53	1	1	1	1	1	1	3	380cc	1	1	380cc	1	1	X	0	1				0		x
44532	48	#REF!	43113	43477	364	162	55	1	1	1	1	1	1	1	365cc	1	1	365cc	1	1	X	0	1				0		0	0	0	0	0	0							0	0	0	0	0	0
44532	49	#REF!	43113	43491	378	167	53	1	1	1	1	1	1	1	395cc	1	1	365cc	1	1	X	0	1				0		0	0	0	0	0	0							0	0	0	0	0	0
44532	50	#REF!	43115	43211	96	161	50	1	1	2	2	1	1	1	395cc	1	1	395cc	1	1	X	0	2	5			0		0	0	0	0	0	0
44532	51	#REF!	43116	43145	29	162	50	1	1	2	2	1	1	2	275cc	1	1	275cc	1	1	X	3	2				0		x
44532	52	#REF!	43117	43570	453	154	48	1	1	1	1	1	1	1	300cc	1	1	300cc	1	1	X	3	1				0		3	0	0	0	0	0							3	0	0	0	0	0
44532	53	#REF!	43118	43742	624	160	52	1	1	1	1	1	1	1	365cc	1	1	365cc	1	1	X	0	1				0		0	0	0	0	0	0							0	0	0	0	0	0
44532	54	#REF!	43118	43596	478	162	45	1	1	1	1	1	1	1	305cc	1	1	285cc	1	1	X	0	1				0		0	0	0	0	0	0							0	0	0	0	0	0
44532	55	#REF!	43119	43644	525	167	47	1	1	1	1	1	1	1	330cc	1	1	300cc	1	1	X	0	1				0		0	0	0	0	0	0							0	0	0	0	0	0
44532	56	#REF!	43120	43477	357	160	52	1	1	1	1	1	1	1	335cc	1	1	335cc	1	1	X	1	1				0		0	0	0	0	0	0	0	0	0	0	0	0	0	0	0	0	0	0
44532	57	#REF!	43122	43336	214	159	51	1	1	1	1	1	1	2	325cc	1	1	300cc	1	1	X	0	1		12	0	0		0	0	0	0	0	0
44532	58	#REF!	43124	43404	280	158	51	1	4	3	7	1	1	3	230cc	1	2	320cc	1	2	X	0	2	2			0		0	0	0	0	0	0
44532	59	#REF!	43124	43216	92	154	45	1	1	1	1	1	1	1	335cc	1	1	335cc	1	1	X	0	1				0		0	0	0	0	0	0
44532	60	#REF!	43125	43155	30	172	68	1	1	1	1	1	1	2	400cc	1	1	400cc	1	1	X	1	1				0		x
44532	61	#REF!	43126	43218	92	162	43	1	1	1	1	1	1	3	315cc	1	4	355cc	1	4	X	0	1				0		0	0	0	0	0	0
44532	62	#REF!	43126	43153	27	171	54	1	1	2	2	1	1	1	365cc	1	1	365cc	1	1	X	0	1				0		x
44532	63	#REF!	43127	43581	454	162	56	1	1	1	1	1	1	2	325cc	1	1	325cc	1	1	X	0	1				0		0	0	0	0	0	0							0	0	0	0	0	0
44532	64	#REF!	43130	43237	107	163	52	1	1	1	1	1	1	1	285cc	1	1	285cc	1	1	X	0	1				0		0	0	0	0	0	0
44532	65	#REF!	43131	43703	572	158	44	1	1	1	1	1	1	2	325cc	1	1	325cc	1	1	X	0	2	5	6.9	1	0		0	0	0	0	0	0							0	0	2	1	0	0
44532	66	#REF!	43131	43413	282	161	56	1	1	1	1	1	1	2	375cc	1	1	375cc	1	1	X	0	2	2.3			0		2	0	0	0	0	0
44532	67	#REF!	43132	43406	274	170	54	1	1	1	1	1	1	3	400cc	1	4	400cc	1	4	X	0	1		11	2	0		0	0	0	0	0	0
44532	68	#REF!	43132	43493	361	155	50	1	1	1	1	1	1	1	395cc	1	1	395cc	1	1	X	0	1				0		0	0	0	0	0	0							0	0	0	0	0	0
44532	69	#REF!	43133	43222	89	162	49	1	1	1	1	1	1	1	395cc	1	1	395cc	1	1	X	1	1				0		0	0	0	0	0	0
44532	70	#REF!	43133	43229	96	160	43	1	1	1	1	1	1	2	325cc	1	1	350cc	1	1	X	0	1				0		0	0	0	0	0	0
44532	71	#REF!	43133	43859	726	168	57	1	1	1	1	1	1	1	335cc	1	1	305cc	1	1	X	0	1		3.9	1(Revision)	0		revision		0										0	0	3	0	0	0
44532	72	#REF!	43134	43379	245	166	52	1	1	1	1	1	1	3	335cc	1	4	335cc	1	4	X	0	1				0		0	0	0	0	0	0
44532	73	#REF!	43136	43775	639	163	50	1	1	1	1	1	1	3	355cc	1	4	355cc	1	4	X	0	1		9	1(Revision)	0		x		0										0	0	0	0	0	0
44532	74	#REF!	43136	43173	37	161	50	1	1	1	1	1	1	1	360cc	1	2	360cc	1	2	X	0	1				0		x
44532	75	#REF!	43136	43512	376	163	50	1	1	1	1	1	1	1	365cc	1	1	365cc	1	1	X	0	1				0		0	0	0	0	0	0							0	0	0	0	0	0
44532	76	#REF!	43137	43743	606	164	47	1	1	1	1	1	1	2	275cc	1	1	300cc	1	1	X	0	1				0		0	0	0	0	0	0							0	0	0	0	0	0
44532	77	#REF!	43137	43152	15	165	47	1	1	1	1	1	1	2	355cc	1	1	355cc	1	1	X	3	1				1		x
44532	78	#REF!	43138	43511	373	165	50	1	1	1	1	1	1	1	300cc	1	1	300cc	1	1	X	0	1				0		0	0	0	0	0	0							0	0	0	0	0	0
44532	79	#REF!	43138	43168	30	156	47	1	1	1	1	1	1	2	325cc	1	1	325cc	1	1	X	3	1				0		x
44532	80	#REF!	43139	43515	376	158	43	1	1	1	1	1	1	2	275cc	1	2	275cc	1	2	X	0	1				0		0	0	0	0	0	0							0	0	0	0	0	0
44532	81	#REF!	43139	43334	195	170	53	1	1	1	1	1	1	3	375cc	1	4	375cc	1	4	X	0	2	5			0		0	0	0	0	0	0
44532	82	#REF!	43140	43168	28	169	60	1	1	1	1	1	1	1	395cc	1	1	300cc	1	1	X	1	1				0		x
44532	83	#REF!	43140	43230	90	170	70	1	1	1	1	1	1	1	335cc	1	1	305cc	1	1	X	0	1				0		0	0	0	0	0	0
44532	84	#REF!	43140	43165	25	180	70	1	1	2	2	1	1	1	395cc	1	1	395cc	1	1	X	0	1				0		x
44532	85	#REF!	43141	43484	343	166	48	1	1	1	1	1	1	1	335cc	1	1	305cc	1	1	X	0	1				0		0	0	0	0	0	0
44532	86	#REF!	43143	43262	119	162	42	1	1	1	1	2	2	2	300cc	1	1	325cc	1	1	X	0	2				0		0	0	0	0	0	0
44532	87	#REF!	43143	43645	502	171	51	1	1	1	1	1	1	2	350cc	1	1	350cc	1	1	X	0	2	2	9	1(Revision)	0		0	0	0	0	0	0							0	0	0	0	0	0
44532	88	#REF!	43143	43508	365	160	50	1	1	1	1	1	1	1	365cc	1	1	335cc	1	1	X	0	1				0		0	0	0	0	0	0							0	0	0	0	0	0
44532	89	#REF!	43144	43545	401	165	55	1	1	1	1	1	1	1	395cc	1	1	365cc	1	1	X	0	1				1		x		0										0	1	0	0	0	0
44532	90	#REF!	43144	43524	380	162	58	1	1	1	1	1	1	1	305cc	1	1	305cc	1	1	X	0	1				0		0	0	0	0	0	0							0	0	0	0	0	0
44532	91	#REF!	43144	43238	94	158	57	1	1	1	1	1	1	1	335cc	1	1	335cc	1	1	X	1	1				0		0	0	0	0	0	0
44532	92	#REF!	43145	43248	103	163	51	1	1	1	1	1	1	1	305cc	1	1	305cc	1	1	X	0	1				0		0	0	0	0	0	0
44532	93	#REF!	43145	43193	48	158	52	1	1	1	1	1	1	1	300cc	1	1	300cc	1	1	X	0	2	2	1	2	0		x
44532	94	#REF!	43145	43358	213	166	55	1	1	1	1	1	1	1	395cc	1	1	365cc	1	1	X	0	1				0		0	0	0	0	0	0
44532	95	#REF!	43145	43708	563	164	52	1	1	1	1	1	1	2	375cc	1	1	350cc	1	1	X	0	1				0		0	0	0	0	0	0							0	0	0	0	0	0
44532	96	#REF!	43145	43510	365	171	52	1	1	1	1	1	1	1	335cc	1	1	305cc	1	1	X	0	1				0		0	0	0	0	0	0							0	0	0	0	0	0
44532	97	#REF!	43146	43164	18	158	54	1	1	1	1	1	1	2	425cc	1	1	375cc	1	1	X	0	1				0		x
44532	98	#REF!	43146	43239	93	163	53	1	1	1	1	1	1	1	360cc	1	2	360cc	1	2	58	0	1				0		0	0	0	0	0	0
44532	99	#REF!	43146	43577	431	163	45	1	1	2	2	1	1	3	775cc	1	4	775cc	1	4	X	0	2	1			0		0	0	0	0	0	0							0	0	0	0	0	0
44532	100	#REF!	43150	43704	554	168	54	1	1	1	1	1	1	1	395cc	1	1	365cc	1	1	59	0	1		11	2	0		0	0	0	0	0	0							0	0	0	0	0	0
44532	101	#REF!	43151	43256	105	163	53	1	1	1	1	1	1	1	365cc	1	1	305cc	1	1	58	1	1				0		0	0	0	0	0	0
44532	102	#REF!	43151	43243	92	159	47	1	1	1	1	1	1	1	285cc	1	1	285cc	1	1	65	0	1		10.11	2	0		0	0	0	0	0	0
44532	103	#REF!	43153	43544	391	167	52	1	1	1	1	1	1	1	365cc	1	1	365cc	1	1	X	0	1		12	1(Revision)	1		0	0	0	0	0	0
44532	104	#REF!	43153	43171	18	163	55	1	1	1	1	1	1	1	335cc	1	1	335cc	1	1	X	0	1				0		x
44532	105	#REF!	43153	43518	365	157	44	1	1	1	1	1	1	3	335cc	1	4	335cc	1	4	51	0	1				0		0	0	0	0	0	0							0	0	0	0	0	0
44532	106	#REF!	43153	43696	543	163	56	1	1	1	1	2	2	3	335cc	1	4	335cc	1	4	127	0	2	2	1	1	0		0	0	0	0	0	0							0	0	0	0	0	0
44532	107	#REF!	43154	43196	42	174	69	1	1	1	1	1	1	5	550cc	4	1	550cc	4	1	X	0	1				0		x
44532	108	#REF!	43154	43187	33	170	52	1	1	1	1	1	1	3	325cc	1	2	300cc	1	2	57	0	1				0		x
44532	109	#REF!	43157	43582	425	170	55	1	1	1	1	1	1	2	325cc	1	1	300cc	1	1	72	1	1				0		0	0	0	0	0	0							0	0	0	0	0	0
44532	110	#REF!	43157	43685	528	170	50	1	1	1	1	1	1	1	365cc	1	1	365cc	1	1	59	0	1				0		0	0	0	0	0	0							0	0	0	0	0	0
44532	111	#REF!	43157	43566	409	162	53	1	1	1	1	1	1	1	335cc	1	1	335cc	1	1	100	0	2	2	6.9	1(REVISION)	0		0	0	0	0	0	0							0	0	2	0	0	0
44532	112	#REF!	43158	43487	329	162	48	1	1	1	1	1	1	1	365cc	1	1	335cc	1	1	60	0	1				0		0	0	0	0	0	0							0	0	0	0	0	0
44532	113	#REF!	43158	43536	378	168	60	1	1	1	1	1	1	1	395cc	1	1	395cc	1	1	60	0	1		11	2	0		0	0	0	0	0	0							0	0	0	0	0	0
44532	114	#REF!	43158	43246	88	173	67	1	1	1	1	1	1	3	400cc	1	4	375cc	1	4	60	0	1				0		0	0	0	0	0	0
44532	115	#REF!	43158	43453	295	163	44	1	1	1	1	1	1	2	325cc	1	1	325cc	1	1	91	0	1	2	9	1	0		0	0	0	0	0	0							0	0	0	0	0	0
44532	116	#REF!	43159	43260	101	158	50	1	1	1	1	1	1	1	365cc	1	1	365cc	1	1	58	0	1				0		0	0	0	0	0	0
44532	117	#REF!	43159	43409	250	167	58	1	1	1	1	1	1	1	365cc	1	1	335cc	1	1	51	0	1				0		0	0	0	0	0	0
44532	118	#REF!	43159	43250	91	158	52	1	1	2	2	1	1	3	235cc	1	1	255cc	1	1	60	0	2	5			0		0	0	0	0	0	0
44532	119	#REF!	43159	43561	402	158	54	1	1	1	1	1	1	2	425cc	1	1	425cc	1	1	78	0	2	1	9	1(Revision)	0		0	0	0	0	0	0							0	0	0	0	0	0
44532	120	#REF!	43160	43607	447	174	59	1	1	1	1	1	1	2	375cc	1	1	350cc	1	1	62(MMT11)	0	1				1		0	0	0	0	0	0							0	0	0	0	0	0
44532	121	#REF!	43160	43663	503	163	48	1	1	1	1	1	1	2	325cc	1	1	325cc	1	1	73	0	1				0		0	0	0	0	0	0							0	0	0	0	0	0
44532	122	#REF!	43160	43517	357	156	46	1	1	1	1	1	1	2	325cc	1	1	325cc	1	1	58	0	1				0		0	0	0	0	0	0							0	0	0	0	0	0
44532	123	#REF!	43160	43525	365	169	46	1	1	1	1	1	1	1	365cc	1	1	365cc	1	1	57	0	1		11	0	0		0	0	0	0	0	0	0	0	0	0	0	0	0	0	0	0	0	0
44532	124	#REF!	43161	43252	91	167	48	1	1	1	1	1	1	3	355cc	1	4	355cc	1	4	51	0	1				0		0	0	0	0	0	0
44532	125	#REF!	43161	43526	365	165	52	1	1	1	1	1	1	1	365cc	1	1	365cc	1	1	50	0	1				0		0	0	0	0	0	0							0	0	0	0	0	0
44532	126	#REF!	43161	43533	372	163	48	1	1	1	1	1	1	1	335cc	1	1	305cc	1	1	63	0	1				0		0	0	0	0	0	0							0	0	0	0	0	0
44532	127	#REF!	43162	43624	462	163	52	1	1	1	1	1	1	3	355cc	1	4	300cc	1	4	32	1,3	1		11	0	0		0	0	0	0	0	0
44532	128	#REF!	43162	43386	224	163	48	1	1	1	1	2	2	2	350cc	1	1	350cc	1	1	X	0	2	2			0		0	0	0	0	0	0	0	0	0	0	0	0	0	0	0	0	0	0
44532	129	#REF!	43164	43776	612	158	50	1	1	1	1	1	1	2	350cc	1	2	375cc	1	2	135	1	1				0		0	0	0	0	0	0							0	0	0	0	0	0
44532	130	#REF!	43165	43262	97	162	48	1	1	1	1	1	1	2	325cc	1	1	325cc	1	1	49	0	1				0		0	0	0	0	0	0
44532	131	#REF!	43165	43376	211	168	52	1	1	2	2	1	1	1	335cc	1	1	365cc	1	1	60	0	1				0		0	0	0	0	0	0
44532	132	#REF!	43166	43530	364	169	54	1	1	1	1	1	1	1	365cc	1	1	395cc	1	1	61	3	1				0		0	0	0	0	0	0							0	0	0	0	0	0
44532	133	#REF!	43168	43656	488	158	47	1	1	1	1	1	1	1	335cc	1	1	305cc	1	1	54	0	1				0		0	0	0	0	0	0
44532	134	#REF!	43169	43186	17	160	46	1	1	1	1	1	1	1	335cc	1	1	335cc	1	1	X	0	1				0		x
44532	135	#REF!	43169	43186	17	167	58	1	1	1	1	1	1	1	365cc	1	1	365cc	1	1	X	1	1				0		x
44532	136	#REF!	43169	43626	457	163	45	1	1	1	1	1	1	3	315cc	1	4	315cc	1	4	X	3	1				0		0	0	0	0	0	0							0	0	0	0	0	0
44532	137	#REF!	43173	43201	28	164	48	1	1	1	1	1	1	1	305cc	1	1	285cc	1	1	64	0	1				0		x
44532	138	#REF!	43174	43332	158	160	50	1	1	1	1	1	1	1	305cc	1	1	285cc	1	1	47	0	1				0		0	0	0	0	0	0
44532	139	#REF!	43174	43553	379	160	49	1	1	1	1	1	1	2	325cc	1	1	300cc	1	1	X	1	1				0		0	0	0	0	0	0							0	0	0	0	0	0
44532	140	#REF!	43175	43274	99	167	46	1	1	1	1	1	1	1	285cc	1	1	285cc	1	1	47	0	1				0		0	0	0	0	0	0
44532	141	#REF!	43175	43587	412	162	51	1	1	1	1	1	1	2	350cc	1	1	325cc	1	1	X	3	1		4.6.9	1(REVISION)	0		2	0	1	0	0	0							0	0	0	0	0	0
44532	142	#REF!	43176	43393	217	156	41	1	1	1	1	1	1	1	305cc	1	1	285cc	1	1	X	0	1				0		0	0	0	0	0	0
44532	143	#REF!	43176	43271	95	161	60	1	1	1	1	1	1	1	365cc	1	1	365cc	1	1	82	0	2	4			0		0	0	0	0	0	0
44532	144	#REF!	43178	43404	226	161	47	1	1	1	1	1	1	2	200cc	1	1	200cc	1	1	43	3	2	3			0		0	0	0	0	0	0
44532	145	#REF!	43178	43635	457	157	43	1	1	1	1	1	1	1	285cc	1	1	285cc	1	1	55	1	1				0		0	0	0	0	0	0
44532	146	#REF!	43179	43701	522	156	42	1	1	1	1	1	1	2	325cc	1	1	300cc	1	1	X	0	1				0		x		0										0	0	0	0	0	0
44532	147	#REF!	43179	43731	552	160	44	1	1	1	1	1	1	1	285cc	1	1	285cc	1	1	X	0	1				1		0	0	0	0	0	0							0	0	0	0	0	0
44532	148	#REF!	43181	43281	100	166	50	1	1	1	1	1	1	2	350cc	1	1	325cc	1	1	58	0	1				0		0	0	0	0	0	0
44532	149	#REF!	43182	43232	50	169	60	1	1	1	1	1	1	3	400cc	1	4	320cc	1	2	40	1	1		11	2	0		x		0
44532	150	#REF!	43182	43280	98	171	57	1	1	1	1	1	1	2	350cc	1	1	350cc	1	1	62	0	1				0		0	0	0	0	0	0
44532	151	#REF!	43182	43271	89	167	49	1	1	1	1	1	1	2	375cc	1	1	325cc	1	2	52	0	1				0		0	0	0	0	0	0
44532	152	#REF!	43183	43276	93	160	51	1	1	2	2	1	1	3	275cc	1	4	275cc	1	4	115	0	2				0		0	0	0	0	0	0
44532	153	#REF!	43183	43280	97	164	53	1	1	1	1	1	1	2	325cc	1	1	300cc	1	1	63	0	1				0		0	0	0	0	0	0
44532	154	#REF!	43185	43642	457	170	53	1	1	1	1	1	1	1	335cc	1	1	305cc	1	1	52	0	1		12,3	1(RevIsion),2(Aspiration)	0		0	0	0	0	0	0
44532	155	#REF!	43186	43739	553	167	60	1	1	1	1	1	1	3	285cc	1	2	375cc	1	4	50	0	1		9	1(RevIsion)	0		0	0	0	0	0	0
44532	156	#REF!	43186	43696	510	163	46	1	1	1	1	1	1	2	300cc	1	1	300cc	1	1	56(MMT1)	0	1				1		0	0	0	0	0	0							0	0	0	0	0	0
44532	157	#REF!	43186	43280	94	161	50	1	1	1	1	1	1	2	325cc	1	1	325cc	1	1	49	0	1				0		0	0	0	0	0	0
44532	158	#REF!	43187	43481	294	168	53	1	1	2	2	1	1	2	300cc	1	1	275cc	1	1	45	0	1				0		0	0	0	0	0	0							0	0	0	0	0	0
44532	159	#REF!	43189	43533	344	159	55	1	1	1	1	1	1	1	305cc	1	1	220cc	1	2	48	0	1				0		0	0	0	0	0	0							0	0	0	0	0	0
44532	160	#REF!	43189	43557	368	165	51	1	1	1	1	1	1	1	335cc	1	1	335cc	1	1	50	0	1				0		0	0	0	0	0	0							0	0	3	0	0	0
44532	161	#REF!	43190	43528	338	162	41	1	1	1	1	1	1	2	300cc	1	1	325cc	1	1	49	0	1		12	2	0		0	0	0	0	0	0							0	0	0	0	0	0
44532	162	#REF!	43190	43577	387	165	48	1	1	1	1	1	1	1	305cc	1	1	305cc	1	1	X	1	1				0		0	0	0	0	0	0
44532	163	#REF!	43192	43304	112	155	41	1	1	1	1	1	1	1	365cc	1	1	365cc	1	1	58	0	1				0		0	0	0	0	0	0
44532	164	#REF!	43192	43301	109	155	43	1	1	1	1	1	1	1	335cc	1	1	305cc	1	1	49	0	1				0		0	0	0	0	0	0
44532	165	#REF!	43193	43581	388	157	43	1	1	1	1	1	1	2	325cc	1	1	300cc	1	1	46	0	1				0		0	0	0	0	0	0							0	0	0	0	0	0
44532	166	#REF!	43194	43283	89	160	43	1	1	1	1	1	1	1	305cc	1	1	305cc	1	1	56	0	1				0		0	0	0	0	0	0
44532	167	#REF!	43194	43383	189	158	46	1	1	3	3	1	1	2	275cc	1	1	275cc	1	1	141	0	2				0		0	0	0	0	0	0	0	0	0	0	0	0
44532	168	#REF!	43195	43231	36	163	50	1	1	1	1	1	1	3	355cc	1	4	335cc	1	4	X	3	1				1		x
44532	169	#REF!	43195	43689	494	155	46	1	1	1	1	1	1	2	325cc	1	1	275cc	1	1	46	0	1				0		0	0	0	0	0	0							0	0	0	0	0	0
44532	170	#REF!	43196	43519	323	163	53	1	1	1	1	1	1	2	325cc	1	1	350cc	1	1	46	0	1				0		0	0	0	0	0	0
44532	171	#REF!	43199	43483	284	164	48	1	1	1	1	1	1	1	335cc	1	1	335cc	1	1	48	0	1				0		0	0	0	0	0	0	0	0	0	0	0	0
44532	172	#REF!	43199	43574	375	160	64	1	1	1	1	1	1	1	395cc	1	1	365cc	1	1	X	0	1				0		0	0	0	0	0	0
44532	173	#REF!	43200	43775	575	156	49	1	1	1	1	1	1	1	335cc	1	1	335cc	1	1	X	0	1				0		0	0	0	0	0	0							0	0	0	0	0	0
44532	174	#REF!	43201	43298	97	160	51	1	1	1	1	1	1	1	365cc	1	1	335cc	1	1	35	1	1				0		0	0	0	0	0	0
44532	175	#REF!	43201	43608	407	163	48	1	1	1	1	1	1	2	325cc	1	1	300cc	1	1	58	0	1		4	2(Aspiration)	0		0	1	0	0	0	0							0	1	0	0	0	0
44532	176	#REF!	43201	43711	510	160	56	1	1	1	1	1	1	1	365cc	1	1	285cc	1	1	47	0	1				0		0	0	0	0	0	0							0	0	0	0	0	0
44532	177	#REF!	43201	43299	98	157	48	1	1	1	1	1	1	1	335cc	1	1	335cc	1	1	49	0	1				0		0	0	0	0	0	0
44532	178	#REF!	43202	43451	249	160	48	1	1	1	1	1	1	2	325cc	1	1	300cc	1	1	109	0	1				0		0	0	0	0	0	0
44532	179	#REF!	43202	43293	91	158	45	1	1	1	1	1	1	1	335cc	1	1	305cc	1	1	53	0	1				0		0	0	0	0	0	0
44532	180	#REF!	43203	43295	92	164	50	1	1	1	1	1	1	1	335cc	1	1	335cc	1	1	63	0	1				0		0	0	0	0	0	0
44532	181	#REF!	43203	43238	35	158	49	1	1	1	1	1	1	1	335cc	1	1	335cc	1	1	65	3	1				0		x
44532	182	#REF!	43203	43587	384	162	42	1	1	1	1	1	1	3	355cc	1	4	355cc	1	4	X	0	2	1			0		0	0	0	0	0	0							0	0	0	0	0	0
44532	183	#REF!	43206	43301	95	168	55	1	1	1	1	1	1	3	335cc	1	4	335cc	1	4	89	0	1				0		0	0	0	0	0	0
44532	184	#REF!	43206	43403	197	168	56	1	1	1	1	1	1	1	335cc	1	1	285cc	1	1	48	0	1		11	0	0		0	0	0	0	0	0
44532	185	#REF!	43206	43628	422	159	46	1	1	1	1	1	1	2	300cc	1	1	275cc	1	1	47	0	1				0		1	0	0	0	0	0							0	0	0	0	0	0
44532	186	#REF!	43207	43577	370	169	67	1	1	2	2	1	1	1	330cc	1	1	330cc	1	1	74	0	1				0		0	0	0	0	0	0							0	0	0	0	0	0
44532	187	#REF!	43207	43575	368	165	48	1	1	1	1	1	1	1	305cc	1	1	305cc	1	1	60	0	1				0		0	0	0	0	0	0							0	0	0	0	0	0
44532	188	#REF!	43208	43300	92	164	48	1	1	1	1	1	1	2	400cc	1	1	350cc	1	1	57	0	1				0		2	0	0	0	0	0
44532	189	#REF!	43208	43545	337	160	54	1	1	1	1	1	1	2	325cc	1	1	325cc	1	1	57	0	1				0		0	0	0	0	0	0							0	0	0	0	0	0
44532	190	#REF!	43208	43302	94	169	52	1	1	1	1	1	1	2	275cc	1	1	275cc	1	1	61	0	2	1			1		1	0	0	0	0	0
44532	191	#REF!	43209	43301	92	170	53	1	1	1	1	1	1	2	375cc	1	1	375cc	1	1	41	3	1				0		0	0	0	0	0	0
44532	192	#REF!	43209	43574	365	156	45	1	1	1	1	1	1	1	335cc	1	1	305cc	1	1	63	0	1				0		0	0	0	0	0	0							0	0	0	0	0	0
44532	193	#REF!	43209	43678	469	157	50	1	1	1	1	1	1	2	375cc	1	1	300cc	1	1	56	0	1				0		0	0	0	0	0	0							0	0	0	0	0	0
44532	194	#REF!	43210	43302	92	161	49	1	1	2	2	1	1	1	285cc	1	1	285cc	1	1	82	0	2	4			0		0	0	0	0	0	0
44532	195	#REF!	43210	43643	433	167	65	4	x	2	x	1	x	2	250cc	1	2	Χ	Χ	Χ	27	Χ	1				0		0	0	0	0	0	0							0	0	0	0	0	0
44532	196	#REF!	43210	43277	67	162	53	1	1	1	1	1	1	2	350cc	1	1	350cc	1	1	52	0	1				0		x
44532	197	#REF!	43210	43395	185	160	52	1	1	1	1	1	1	2	350cc	1	1	350cc	1	1	54	0	1				0		0	0	0	0	0	0
44532	198	#REF!	43210	43472	262	165	65	1	1	3	3	1	1	3	425cc	1	4	425cc	1	4	114	0	2				0		0	0	0	0	0	0
44532	199	#REF!	43211	43302	91	162	57.5	1	1	1	1	1	1	2	350cc	1	1	350cc	1	1	60	0	1				0		0	0	0	0	0	0
44532	200	#REF!	43211	43307	96	162	53	1	1	1	1	1	1	1	305cc	1	1	285cc	1	1	X	0	1				0		0	0	0	0	0	0
44532	201	#REF!	43213	43552	339	162	54	1	1	1	1	1	1	2	325cc	1	2	325cc	1	2	66	0	1		6.3	1(revision).2(Aspiration)	0		0	0	0	0	0	0									3
44532	202	#REF!	43213	43647	434	163	52	1	1	1	1	1	1	2	335cc	1	1	335cc	1	1	49	0	1				0		0	0	0	0	0	0							0	0	0	0	0	0
44532	203	#REF!	43214	43280	66	161	55	1	1	1	1	1	1	3	450cc	1	4	450cc	1	4	105	0	2	1	3.11	2(Aspiration)	0		x
44532	204	#REF!	43214	43601	387	162	52	1	1	1	1	1	1	1	305cc	1	1	305cc	1	1	58	0	1				0		x		0										0	0	0	0	0	0
44532	205	#REF!	43215	43308	93	159	46	1	1	1	1	1	1	1	335cc	1	1	305cc	1	1	62	0	1				0		0	0	0	0	0	0
44532	206	#REF!	43216	43483	267	162	52	2	2	3	3	1	1	3	295cc	1	4	295cc	1	4	X	0	1				0		0	0	0	0	0	0
44532	207	#REF!	43217	43743	526	161	51	1	1	1	1	1	1	2	325cc	1	1	300cc	1	1	65	0	1				0		0	0	0	0	0	0							0	0	0	0	0	0
44532	208	#REF!	43217	43357	140	162	48	1	1	1	1	1	1	2	350cc	1	1	300cc	1	1	46	0	1				0		0	0	0	0	0	0
44532	209	#REF!	43217	43577	360	156	42	1	1	1	1	1	1	2	325cc	1	1	275cc	1	1	50	0	1		6	1(revision)	0		0	0	1	0	0	0	0	0	1	0	0	0	0	0	0	0	0	0
44532	210	#REF!	43218	43224	6	166	56	1	1	1	1	1	1	2	350cc	1	1	325cc	1	1	55	0	1		11	0	0		x
44532	211	#REF!	43218	43600	382	170	52	1	1	1	1	1	1	1	365cc	1	1	305cc	1	1	X	0	1				0		0	0	0	0	0	0							0	0	0	0	0	0
44532	212	#REF!	43220	43598	378	160	52	1	1	1	1	1	1	2	325cc	1	1	300cc	1	1	53	0	1				0		0	0	0	0	0	0							0	0	0	0	0	0
44532	213	#REF!	43220	43663	443	164	46	1	1	1	1	1	1	3	375cc	1	4	375cc	1	4	47	0	2		3.6.13	2(aspiration)1(RT.REVISION).1(LT.REVISION)	0		0	0	0	0	0	0							0	0	1	0	0	0
44532	214	#REF!	43221	43315	94	166	49	1	1	1	1	1	1	2	325cc	1	1	325cc	1	1	44	0	2		1	2(aspiration)	0		3	0	0	0	0	0
44532	215	#REF!	43222	43328	106	162	46	1	1	1	1	1	1	2	350cc	1	1	275cc	1	2	88	0	1				0		0	0	0	0	0	0
44532	216	#REF!	43223	43596	373	160	46	1	1	1	1	1	1	3	300cc	1	2	300cc	1	2	56	0	1				0		0	0	0	0	0	0							0	0	0	0	0	0
43528	217	25	43223	43525	302	162	53	1	1	1	1	1	1	2	350cc	1	1	275cc	1	1	48	0	1				0		0	0	0	0	0	0							0	0	0	0	0	0
44532	218	#REF!	43224	43792	568	166	58	1	1	1	1	1	1	2	325cc	1	1	325cc	1	1	62	0	1	1	9	1(REVISION)	0		0	0	0	0	0	0							0	0	0	0	0	0
44532	219	#REF!	43224	43673	449	165	53	1	1	1	1	1	1	2	400cc	1	1	375cc	1	1	52	0	1				1		0	0	0	0	0	0							0	2	0	0	0	0
44532	220	#REF!	43224	43592	368	158	45	1	1	1	1	1	1	1	305cc	1	1	265cc	1	1	53	0	1				0		0	0	0	0	0	0							0	0	0	0	0	0
44532	221	#REF!	43225	43321	96	159	55	1	1	1	1	1	1	3	335cc	1	4	315cc	1	4	52	0	1				0		0	0	0	0	0	0
44532	222	#REF!	43225	43581	356	166	49	1	1	1	1	1	1	3	315cc	1	4	295cc	1	4	54	0	1				0		0	0	0	0	0	0							0	0	0	0	0	0
44532	223	#REF!	43225	43658	433	164	63	1	1	1	1	1	1	2	325cc	1	1	300cc	1	1	47	0	1				0		0	0	0	0	0	0							0	0	0	0	0	0
44532	224	#REF!	43225	43820	595	170	65	1	1	1	1	1	1	3	380cc	1	2	380cc	1	2	X	0	2	2.4	3.6	2(aspiration)1(revision)	0		0	0	0	0	0	0							0	0	3	0	0	0
44532	225	#REF!	43227	43256	29	165	55	1	1	1	1	1	1	2	325cc	1	1	325cc	1	1	57	0	1				0		x
44532	226	#REF!	43228	43678	450	170	48	1	1	1	1	1	1	1	335cc	1	1	335cc	1	1	55	0	1		1	1(Irrigation)	0		0	0	0	0	0	0							0	0	0	0	0	0
44532	227	#REF!	43229	43686	457	168	54	1	1	1	1	1	1	2	400cc	1	1	400cc	1	1	63	0	2				0		1	0	0	0	0	0							1	0	0	0	0	0
44532	228	#REF!	43229	43334	105	160	49	1	1	1	1	1	1	2	325cc	1	1	325cc	1	1	62	0	1				0		0	0	0	0	0	0
44532	229	#REF!	43230	43325	95	170	53	1	1	1	1	1	1	1	335cc	1	1	335cc	1	1	X	0	1		3	2(aspiration)	0		3	0	0	0	0	0
44532	230	#REF!	43230	43736	506	158	49	1	1	1	1	1	1	2	325cc	1	1	300cc	1	1	40	0	1				0		0	0	0	0	0	0							0	0	0	0	0	0
44532	231	#REF!	43230	43668	438	163	51	1	1	1	1	1	1	2	350cc	1	1	325cc	1	1	59	0	1				0		0	0	0	0	0	0							0	0	0	0	0	0
44532	232	#REF!	43231	43680	449	163	50	1	1	1	1	1	1	3	335cc	1	4	315cc	1	4	45	1	1				0		0	0	0	0	0	0							0	0	0	0	0	0
44532	233	#REF!	43231	43311	80	180	59	1	1	1	1	1	1	1	300cc	1	2	280cc	1	2	60	0	1				0		x
44532	234	#REF!	43232	43669	437	164	52	1	1	1	1	1	1	1	360cc	1	2	360cc	1	2	67	0	2	1.2	3	2(ASPIRATION)	0		3	0	0	0	0	0
44532	235	#REF!	43232	43351	119	166	62	1	1	1	1	1	1	2	375cc	1	1	350cc	1	1	44	0	1				0		0	0	0	0	0	0
44532	236	#REF!	43232	43267	35	157	57	1	1	1	1	1	1	1	365cc	1	1	335cc	1	1	130	0	1				0		x
44532	237	#REF!	43234	43322	88	163	49	1	1	1	1	1	1	2	375cc	1	1	375cc	1	1	54	0	1				0		0	0	0	0	0	0
44532	238	#REF!	43234	43323	89	160	53	1	1	1	1	1	1	2	325cc	1	1	325cc	1	1	51	0	1				0		0	0	0	0	0	0
44532	239	#REF!	43234	43843	609	169	52	1	1	1	1	1	1	3	245cc	1	2	245cc	1	2	120	0	2	1	9	1(RevIsion)	1		0	0	0	0	0	0							0	0	0	0	0	0
44532	240	#REF!	43235	43598	363	159	44	1	1	1	1	1	1	2	350cc	1	1	350cc	1	1	51	0	1				0		0	0	0	0	0	0							0	0	0	0	0	0
44532	241	#REF!	43235	43699	464	161	49	1	1	1	1	1	1	2	350cc	1	1	325cc	1	1	43	0	1				0		0	0	0	0	0	0							0	0	0	0	0	0
44532	242	#REF!	43236	43528	292	160	50	1	1	1	1	1	1	2	325cc	1	1	300cc	1	1	54	0	1		9	1(RevIsion)	0		0	0	0	0	0	0
44532	243	#REF!	43237	43382	145	168	52	1	1	1	1	1	1	1	365cc	1	1	365cc	1	1	46	0	1				0		0	0	0	0	0	0
44532	244	#REF!	43238	43718	480	168	57	1	1	1	1	1	1	3	400cc	1	4	375cc	1	4	51	0	1				0		0	0	0	0	0	0							0	0	0	0	0	0
44532	245	#REF!	43238	43313	75	152	52	2	2	3	3	1	1	1	300cc	1	1	300cc	1	1	55	0	2				0		1	0	0	0	0	0
44532	246	#REF!	43239	43499	260	165	52	1	1	1	1	1	1	1	365cc	1	1	335cc	1	1	59	0	1				0		0	0	0	0	0	0
44532	247	#REF!	43239	43607	368	156	45	1	1	1	1	1	1	2	275cc	1	1	275cc	1	1	41	0	1				0		2	0	0	0	0	0							0	0	0	0	0	0
44532	248	#REF!	43241	43337	96	160	45	1	1	1	1	1	1	2	275cc	1	1	275cc	1	1	X	0	1				0		0	0	0	0	0	0
44532	249	#REF!	43241	43332	91	152	43	1	1	1	1	1	1	2	300cc	1	1	300cc	1	1	56	0	1				0		0	0	0	0	0	0
44532	250	#REF!	43241	43358	117	164	56	4	1	1	1	1	1	4	375cc	1	1	300cc	1	2	55	0	1				0		0	3	0	0	0	0
44532	251	#REF!	43242	43285	43	161	48	1	1	2	2	1	1	1	395cc	1	1	365cc	1	1	66	0	2				0		x
44532	252	#REF!	43242	43785	543	158	42	1	1	1	1	1	1	1	285cc	1	1	265cc	1	1	46	0	1				0		0	0	0	0	0	0							0	0	0	0	0	0
44532	253	#REF!	43243	43629	386	174	59	1	1	1	1	1	1	2	375cc	1	1	300cc	1	2	X	0	1				0		0	0	0	0	0	0							0	0	0	0	0	0
44532	254	#REF!	43245	43575	330	158	54	1	1	1	1	1	1	2	325cc	1	1	325cc	1	1	54	0	1				0		0	0	0	0	0	0
44532	255	#REF!	43246	43552	306	157	49	1	1	1	1	1	1	1	305cc	1	1	335cc	1	1	X	0	1				0		0	0	0	0	0	0
44532	256	#REF!	43248	43481	233	156	49	1	1	1	1	1	1	2	325cc	1	1	300cc	1	1	48	0	1				0		0	0	0	0	0	0
44532	257	#REF!	43249	43850	601	168	57	1	1	1	1	1	1	1	330cc	1	1	300cc	1	1	X	0	1				0		3	0	0	0	0	0							0	0	3	0	0	0
44532	258	#REF!	43251	43677	426	165	53	1	1	1	1	1	1	2	350cc	1	1	325cc	1	1	56	0	1		11	2	0		2	0	0	0	0	0							0	0	0	0	0	0
44532	259	#REF!	43251	43291	40	163	60	1	1	1	1	1	1	3	355cc	1	4	335cc	1	4	X	0	2	5	11	0	0		x
44532	260	#REF!	43252	43755	503	161	52	1	1	1	1	1	1	2	350cc	1	1	325cc	1	1	61	0	1				0		0	0	0	0	0	0							0	0	0	0	0	0
44532	261	#REF!	43252	43574	322	161	63	1	1	1	1	1	1	2	350cc	1	1	300cc	1	1	50	0	1				0		0	0	0	0	0	0							0	0	0	0	0	0
44532	262	#REF!	43252	43592	340	165	60	1	1	1	1	1	1	3	425cc	1	4	375cc	1	4	55	3	1		13	1	0		0	0	0	0	0	0							0	0	0	0	0	0
44532	263	#REF!	43253	43340	87	161	46	1	1	1	1	1	1	2	325cc	1	1	250cc	1	2	48	0	1				0		0	0	0	0	0	0
44532	264	#REF!	43253	43358	105	167	51	1	1	1	1	1	1	2	325cc	1	1	275cc	1	1	X	0	1				0		0	0	0	0	0	0
44532	265	#REF!	43253	43285	32	158	48	1	1	1	1	1	1	2	300cc	1	1	300cc	1	1	41	0	1				0		x
44532	266	#REF!	43255	43599	344	168	53	1	1	1	1	1	1	2	375cc	1	1	350cc	1	1	71	0	1				0		0	0	0	0	0	0							0	0	2	0	0	0
44532	267	#REF!	43255	43346	91	170	51	1	1	1	1	1	1	3	400cc	1	4	375cc	1	4	45	0	1				0		0	0	0	0	0	0
44532	268	#REF!	43255	43402	147	164	54	1	1	1	1	1	1	1	335cc	1	1	305cc	1	1	46	0	1				0		0	0	0	0	0	0
44532	269	#REF!	43256	43718	462	167	52	1	1	1	1	1	1	1	365cc	1	1	365cc	1	1	50	0	1				0		0	0	0	0	0	0							0	0	0	0	0	0
44532	270	#REF!	43257	43304	47	162	52	1	1	1	1	1	1	2	300cc	1	1	275cc	1	1	54	1	1				0		x
44532	271	#REF!	43259	43291	32	155	47	1	1	1	1	1	1	4	350cc	1	1	325cc	1	1	46	0	1				0		x
44532	272	#REF!	43260	43708	448	160	61	1	1	1	1	1	1	2	325cc	1	1	275cc	1	1	43	0	1				0		0	0	0	0	0	0
44532	273	#REF!	43262	43370	108	155	43	1	1	1	1	1	1	2	325cc	1	1	300cc	1	1	41	0	1		11	0	0		0	0	0	0	0	0
44532	274	#REF!	43262	43635	373	167	48	1	1	1	1	1	1	2	300cc	1	1	300cc	1	1	48	0	1				0		0	0	0	0	0	0							0	0	0	0	0	0
44532	275	#REF!	43262	43672	410	158	49	1	1	1	1	1	1	2	325cc	1	1	325cc	1	1	53	0	1				0		0	0	0	0	0	0							0	0	0	0	0	0
44532	276	#REF!	43263	43399	136	165	60	1	1	1	1	1	1	3	255cc	1	1	235cc	1	1	62	0	2	4			0		0	0	0	0	0	0
44532	277	#REF!	43263	43763	500	167	55	1	1	1	1	1	1	2	350cc	1	1	325cc	1	1	X	0	1				0		0	0	0	0	0	0							1	0	0	0	0	0
44532	278	#REF!	43264	43810	546	160	46	1	1	1	1	1	1	1	285cc	1	1	285cc	1	1	41	0	1		4,10	2, 1	0		0	2	0	0	0	0
44532	279	#REF!	43265	43535	270	172	50	1	1	1	1	1	1	2	300cc	1	1	325cc	1	1	62	0	1				0		0	0	0	0	0	0
44532	280	#REF!	43265	43441	176	155	59	1	1	1	1	1	1	1	335cc	1	1	305cc	1	1	65	1	1		3	2(ASPIRATION)	0		0	0	0	0	0	0
44532	281	#REF!	43266	43304	38	160	64	4	1	2	2	1	1	3	375cc	1	1	180cc	1	1	X	0	2				0		x
44532	282	#REF!	43266	43306	40	166	59	1	1	1	1	1	1	2	300cc	1	1	300cc	1	1	X	0	1				1		x
44532	283	#REF!	43269	43300	31	163	47	1	1	1	1	1	1	2	325cc	1	1	325cc	1	1	59	0	1				0		x
44532	284	#REF!	43269	43385	116	156	46	1	1	1	1	1	1	2	325cc	1	1	300cc	1	1	37	0	1				0		0	0	0	0	0	0
44532	285	#REF!	43269	43372	103	168	51	1	1	1	1	1	1	2	350cc	1	1	350cc	1	1	102	0	1				0		0	0	0	0	0	0
44532	286	#REF!	43269	43635	366	170	56	1	1	1	1	1	1	2	375cc	1	1	350cc	1	1	64	0	1				0		0	0	0	0	0	0							0	0	0	0	0	0
44532	287	#REF!	43269	43553	284	175	54	1	1	1	1	1	1	2	325cc	1	1	300cc	1	1	45	0	1				0		0	0	0	0	0	0
44532	288	#REF!	43270	43397	127	163	46	1	1	1	1	1	1	1	335cc	1	1	305cc	1	1	81	0	1				0		0	0	0	0	0	0
44532	289	#REF!	43270	43357	87	163	53	1	1	1	1	1	1	2	375cc	1	1	350cc	1	1	58	0	1				0		0	0	0	0	0	0
44532	290	#REF!	43271	43383	112	158	45	1	1	1	1	1	1	3	295cc	1	1	295cc	1	1	57	0	1				0		0	0	0	0	0	0
44532	291	#REF!	43272	43607	335	162	47	1	1	1	1	1	1	2	325cc	1	1	275cc	1	1	40	1	1				0		0	0	0	0	0	0							0	0	0	0	0	0
44532	292	#REF!	43272	43330	58	160	52	1	1	1	1	1	1	1	335cc	1	1	285cc	1	1	X	0	1				0		x
44532	293	#REF!	43273	43300	27	160	60	1	1	1	1	1	1	2	325cc	1	1	325cc	1	1	72	0	1				0		x
44532	294	#REF!	43273	43643	370	163	49	1	1	1	1	1	1	1	265cc	1	1	265cc	1	1	48	0	1		9	0	0		0	0	0	0	0	0							0	0	0	0	0	0
44532	295	#REF!	43274	43344	70	168	60	1	1	1	1	1	1	2	325cc	1	1	300cc	1	1	69	0	1				0		x
44532	296	#REF!	43274	43421	147	164	56	1	1	1	1	1	1	2	300cc	1	1	300cc	1	1	43	0	1		3	1	0		0	1	0	0	0	0
44532	297	#REF!	43274	43370	96	148	45	1	1	1	1	1	1	2	325cc	1	1	325cc	1	1	50	0	1				0		0	0	0	0	0	0
44532	298	#REF!	43276	43298	22	168	47	1	1	3	3	1	1	3	275cc	1	1	275cc	1	1	51	0	2	5			0		0	0		0	0	0
44532	299	#REF!	43276	43379	103	158	55	1	1	1	1	1	1	2	300cc	1	1	275cc	1	1	53	0	1				0		0	0	0	0	0	0
44532	300	#REF!	43278	43307	29	165	55	1	1	1	1	1	1	5	350cc	2	1	350cc	2	1	62	0	1				0		x
44532	301	#REF!	43279	43511	232	158	45	1	1	1	1	1	1	2	300cc	1	1	300cc	1	1	42	0	1				0		0	0	0	0	0	0
44532	302	#REF!	43280	43465	185	153	43	1	1	1	1	1	1	4	265cc	1	1	240cc	1	1	51	1	1		13	1(REVISION)	0		0	0	0	0	0	0
44532	303	#REF!	43280	43792	512	168	60	1	1	1	1	1	1	2	350cc	1	1	325cc	1	1	42	0	1				0		0	0	0	0	0	0							0	0	0	0	0	0
44532	304	#REF!	43280	43553	273	158	56	1	1	1	1	1	1	2	325cc	1	1	325cc	1	1	40	0	1		12	2	0		0	0	0	0	0	0
44532	305	#REF!	43281	43704	423	155	44	1	1	1	1	1	1	2	275cc	1	1	275cc	1	1	47	0	1				0		0	0	0	0	0	0							0	0	0	0	0	0
44532	306	#REF!	43283	43378	95	158	55	1	1	1	1	1	1	1	335cc	1	1	335cc	1	1	49	0	1				0		0	0	0	0	0	0
44532	307	#REF!	43284	43754	470	157	46	1	1	2	2	1	1	1	365cc	1	1	335cc	1	1	62	0	1				0		0	0	0	0	0	0							0	0	0	0	0	0
44532	308	#REF!	43284	43742	458	166	57	1	1	1	1	1	1	2	350cc	1	1	300cc	1	1	48	0	1				0		0	0	0	0	0	0							0	0	0	0	0	0
44532	309	#REF!	43285	43581	296	157	44	1	1	1	1	1	1	1	365cc	1	1	305cc	1	1	42	1	1		9	1(revision)	0		0	0	0	0	0	0
44532	310	#REF!	43285	43752	467	168	53	1	1	1	1	1	1	2	325cc	1	1	325cc	1	1	54	0	1				0		0	0	0	0	0	0							0	0	0	0	0	0
44532	311	#REF!	43285	43768	483	163	48	1	1	1	1	1	1	2	325cc	1	1	300cc	1	1	52	0	1		11.9	0	0		0	0	0	0	0	0							0	0	0	0	0	0
44532	312	#REF!	43286	43614	328	168	47	1	1	1	1	1	1	1	265cc	1	1	265cc	1	1	X	0	1				0		2	0	0	0	0	0							0	0	0	0	0	0
44532	313	#REF!	43286	43783	497	173	56	1	1	1	1	1	1	2	350cc	1	1	350cc	1	1	62	0	1				1		0	0	0	0	0	0							0	0	0	0	0	0
44532	314	#REF!	43287	43378	91	159	42	1	1	1	1	1	1	2	300cc	1	1	275cc	1	1	54	0	1				0		0	0	0	0	0	0
44532	315	#REF!	43288	43755	467	150	42	1	1	1	1	1	1	1	365cc	1	1	305cc	1	1	63	0	1				0		0	0	0	0	0	0							0	0	0	0	0	0
44532	316	#REF!	43290	43554	264	160	43	1	1	1	1	1	1	9	275cc	5	5	240cc	5	5	X	0	2		3	2(Aspiration)	0		0	0	0	0	0	0
44532	317	#REF!	43290	43390	100	162	51	1	1	1	1	1	1	2	325cc	1	1	300cc	1	1	65	1	1				0		0	0	0	0	0	0
44532	318	#REF!	43291	43388	97	170	60	1	1	1	1	1	1	2	375cc	1	1	400cc	1	1	52	0	1				0		0	0	0	0	0	0
44532	319	#REF!	43292	43446	154	168	52	1	1	1	1	1	1	1	305cc	1	1	285cc	1	1	46	0	1				0		0	0	0	0	0	0
44532	320	#REF!	43292	43330	38	159	42	1	1	1	1	1	1	5	185cc	2	1	160cc	2	1	42	3	1		10	1(Irrigation)	0		x
44532	321	#REF!	43293	43456	163	164	58	1	1	1	1	1	1	2	350cc	1	1	325cc	1	1	114	0	1				0		0	0	0	0	0	0
44532	322	#REF!	43294	43318	24	162	42	1	1	1	1	1	1	2	300cc	1	1	275cc	1	1	48	0	1				0		x
44532	323	#REF!	43294	43725	431	160	49	1	1	1	1	1	1	1	365cc	1	1	335cc	1	1	48	0	1				0		x												0	0	0	0	0	0
44532	324	#REF!	43295	43714	419	176	61	1	1	1	1	1	1	3	400cc	1	1	375cc	1	1	59	1	2	7			0		0	0	0	0	0	0
44532	325	#REF!	43295	43792	497	168	70	1	1	1	1	1	1	2	350cc	1	1	350cc	1	1	43	1	1				0		0	0	0	0	0	0							0	0	0	0	0	0
44532	326	#REF!	43297	43784	487	158	43	1	1	1	1	1	1	2	325cc	1	1	250cc	1	2	34	1	1				0		0	0	0	0	0	0							0	0	0	0	0	0
44532	327	#REF!	43297	43404	107	165	56	1	1	1	1	1	1	2	325cc	1	1	300cc	1	1	43	0	1				1		0	0	0	0	0	0
44532	328	#REF!	43298	43378	80	155	44	1	1	1	1	1	1	2	200cc	1	1	200cc	1	1	82	0	1				1		0	0	0	0	0	0
44532	329	#REF!	43298	43481	183	151	48	7	5	6	7	1	1	5	x	x	x	375cc	2	1	303	0	1		8	2	0		revision		0
44532	330	#REF!	43299	43323	24	158	53	1	1	2	2	1	1	3	450cc	1	1	450cc	1	1	118	0	2	5			1		x
44532	331	#REF!	43300	43635	335	163	46	1	1	1	1	1	1	1	395cc	1	1	395cc	1	1	81	0	2	1.2.7	9	1(revision)	0		0	0	0	0	0	0							0	2	1	0	0	0
44532	332	#REF!	43300	43649	349	161	42	1	1	1	1	1	1	1	365cc	1	1	335cc	1	1	74	0	1				0		x		0										0	0	0	0	0	0
44532	333	#REF!	43301	43760	459	170	50	1	1	1	1	1	1	1	285cc	1	1	260cc	1	1	76	1	1		3	2(Aspiration)	1		0	0	0	0	0	0							0	0	0	0	0	0
44532	334	#REF!	43301	43731	430	167	56	1	1	1	1	1	1	2	375cc	1	1	350cc	1	1	53	0	1		11	0	0		1	0	0	0	0	0							0	0	0	0	0	0
44532	335	#REF!	43302	43670	368	162	52	1	1	1	1	1	1	3	315cc	1	4	335cc	1	4	56	3	1				0		0	0	0	0	0	0							0	0	0	0	0	0
44532	336	#REF!	43305	43398	93	162	52	1	1	2	2	1	1	3	375cc	1	4	320cc	1	2	220	0	2	1.2.5			0		0	0	0	0	0	0
44532	337	#REF!	43306	43769	463	163	56	1	1	1	1	1	1	3	315cc	1	1	315cc	1	1	92(MMT2)	1,3	1				1		0	0	0	0	0	0
44532	338	#REF!	43306	43557	251	168	58	1	1	1	1	1	1	1	365cc	1	1	365cc	1	1	62	1	1		9	1(revision)	1		0	0	0	0	0	0
44532	339	#REF!	43306	43395	89	160	47	1	1	1	1	1	1	2	300cc	1	1	300cc	1	1	46	0	1				0		0	0	0	0	0	0
44532	340	#REF!	43307	43428	121	164	56	1	1	1	1	1	1	2	325cc	1	1	325cc	1	1	45	0	1		12	0	0		0	0	0	0	0	0
44532	341	#REF!	43307	43404	97	161	53	1	1	1	1	1	1	2	400cc	1	1	375cc	1	1	43	1	1				0		0	0	0	0	0	0
44532	342	#REF!	43307	43670	363	170	57	1	1	1	1	1	1	1	395cc	1	1	365cc	1	1	50	0	1				0		0	0	0	0	0	0							0	0	0	0	0	0
44532	343	#REF!	43307	43536	229	160	46	1	1	1	1	1	1	1	285cc	1	1	285cc	1	1	47	0	1				0		0	0	0	0	0	0
44532	344	#REF!	43308	43785	477	158	42	1	1	1	1	1	1	4	280cc	1	1	280cc	1	1	53	2	2				0		0	0	0	0	0	0							0	0	0	0	0	0
44532	345	#REF!	43308	43511	203	163	54	1	1	2	2	1	1	1	300cc	1	1	300cc	1	1	45	0	2				0		0	0	0	0	0	0
44532	346	#REF!	43309	43791	482	160	43	1	1	1	1	1	1	2	300cc	1	1	275cc	1	1	42	0	1				0		0	0	0	0	0	0							0	0	0	0	0	0
44532	347	#REF!	43309	43701	392	158	50	1	1	1	1	1	1	2	325cc	1	1	325cc	1	1	52	0	1				0		0	0	0	0	0	0							0	0	0	0	0	0
44532	348	#REF!	43311	43792	481	155	48	1	1	1	1	1	1	1	335cc	1	1	260cc	1	2	42	0	1				0		0	0	0	0	0	0
44532	349	#REF!	43311	43413	102	168	66	1	2	1	1 & 8	1	1	1	395cc	1	1	365cc	1	1	129	0	1		1	0	1		0	0	0	0	0	0
44532	350	#REF!	43311	43444	133	162	49	1	1	1	1	1	1	4	325cc	1	1	300cc	1	1	52	0	1				0		0	0	0	0	0	0
44532	351	#REF!	43313	43350	37	162	55	1	1	1	1	1	1	1	335cc	1	1	305cc	1	1	55	0	1				1		x
44532	352	#REF!	43313	43677	364	155	47	1	1	1	1	1	1	1	305cc	1	1	285cc	1	1	73	1	1				1		0	0	0	0	0	0							0	0	0	0	0	0
44532	353	#REF!	43314	43729	415	153	42	1	1	1	1	1	1	4	280cc	1	1	260cc	1	1	53	0	1		11	2	0		0	0	0	0	0	0							0	0	0	0	0	0
44532	354	#REF!	43314	43369	55	171	62	1	1	1	1	1	1	1	365cc	1	1	280cc	1	1	41	0	1				0		x
44532	355	#REF!	43314	43329	15	156	42	1	1	1	1	1	1	4	325cc	1	1	300cc	1	1	54	0	1				0		x
44532	356	#REF!	43314	43403	89	160	42	1	1	1	1	1	1	2	275cc	1	1	275cc	1	1	51	0	1				0		0	0	0	0	0	0
44532	357	#REF!	43315	43568	253	156	55	1	5	2	7	1	1	5	200cc	3	1	475cc	3	1	X	0	1				0		0	0	0	0	0	0
44532	358	#REF!	43315	43342	27	164	42	1	1	1	1	1	1	1	335cc	1	1	335cc	1	1	43	0	1				0		x
44532	359	#REF!	43315	43767	452	158	51	1	1	1	1	1	1	3	355cc	1	4	300cc	1	2	46	0	1				0		0	0	0	0	0	0
44532	360	#REF!	43316	43407	91	163	50	1	1	1	1	1	1	4	375cc	1	1	350cc	1	1	49	0	1				0		0	0	0	0	0	0
44532	361	#REF!	43316	43552	236	162	49	1	1	1	1	1	1	2	300cc	1	1	250cc	1	2	50	0	1	2	9	1(Revision)	0		0	0	0	0	0	0
44532	362	#REF!	43316	43582	266	158	46	1	1	1	1	1	1	2	300cc	1	1	275cc	1	1	48	0	1				0		0	0	0	0	0	0
44532	363	#REF!	43318	43665	347	165	50	1	1	1	1	1	1	2	300cc	1	1	300cc	1	1	X	0	1				0		0	0	0	0	0	0
44532	364	#REF!	43318	43774	456	158	48	1	1	1	1	1	1	1	365cc	1	1	335cc	1	1	49	0	1				0		2	0	0	0	0	0							0	0	0	0	1	0
44532	365	#REF!	43318	43354	36	164	54	1	1	1	1	1	1	4	325cc	1	1	300cc	1	1	52	0	1				0		x
44532	366	#REF!	43318	43388	70	154	42	1	1	1	1	1	1	1	395cc	1	1	395cc	1	1	51	0	2	1.2	3	2(Aspiration)	0		0	0		0	0	0
44532	367	#REF!	43319	43696	377	164	49	1	1	1	1	1	1	4	350cc	1	1	325cc	1	1	69	0	1				0		0	0	0	0	0	0							0	0	0	0	0	0
44532	368	#REF!	43319	43420	101	160	45	1	1	1	1	1	1	1	285cc	1	1	265cc	1	1	53	0	1		11	0	0		0	0	0	0	0	0
44532	369	#REF!	43321	43342	21	167	58	1	1	1	1	1	1	2	350cc	1	1	325cc	1	1	51	0	1				0		x
44532	370	#REF!	43321	43785	464	162	49	1	1	1	1	1	1	4	300cc	1	1	300cc	1	1	58	0	1				0		0	0	0	0	0	0							0	0	0	0	0	0
44532	371	#REF!	43322	43665	343	160	47	1	1	1	1	1	1	2	275cc	1	1	275cc	1	1	62	0	1				1		0	0	0	0	0	0							0	0	0	0	0	0
44532	372	#REF!	43322	43570	248	164	50	1	1	1	1	1	1	3	255cc	1	1	255cc	1	1	116	3	2	3.5	3	2(Aspiration)	0		3	0	0	0	0	0
44532	373	#REF!	43323	43794	471	161	49	1	1	1	1	1	1	2	350cc	1	1	325cc	1	1	X	0	1				1		0	0	0	0	0	0							0	0	0	0	0	0
44532	374	#REF!	43323	43876	553	165	49	1	1	1	1	1	1	1	365cc	1	1	365cc	1	1	98	0	2	1.2	3	2(Aspiration)	0		0	0		0	0	0							0	0	2	0	0	0
44532	375	#REF!	43325	43607	282	158	50	2	4	5	2	1	1	2	x	x	x	200cc	1	1	94	0	1				0		0	0	0	0	0	0
44532	376	#REF!	43325	43426	101	158	47	1	1	1	1	1	1	2	325cc	1	1	300cc	1	1	47	0	1				0		0	0	0	0	0	0
44532	377	#REF!	43326	43472	146	163	48	1	1	1	1	1	1	2	325cc	1	1	275cc	1	1	36	0	1				0		0	0	0	0	0	0
44532	378	#REF!	43326	43405	79	162	49	1	1	1	1	1	1	4	325cc	1	1	325cc	1	1	50	0	1				0		0	0	0	0	0	0
44532	379	#REF!	43326	43357	31	163	45	1	1	1	1	1	1	1	305cc	1	1	305cc	1	1	73	0	1				0		x
44532	380	#REF!	43328	43519	191	158	47	1	1	1	1	1	1	3	315cc	1	1	315cc	1	1	114	0	2	2	12	0	0		0	0	0	0	0	0
44532	381	#REF!	43328	43469	141	173	56	1	1	1	1	1	1	2	450cc	1	1	425cc	1	1	56	0	1				1		0	0	0	0	0	0
44532	382	#REF!	43329	43531	202	158	44	1	1	1	1	1	1	1	305cc	1	1	285cc	1	1	41	0	1				0		0	0	0	0	0	0
44532	383	#REF!	43329	43413	84	165	45	1	1	1	1	1	1	1	300cc	1	2	280cc	1	2	47	0	1				0		0	0	0	0	0	0
44532	384	#REF!	43329	43357	28	169	56	1	1	1	1	1	1	2	375cc	1	1	375cc	1	1	64	2	1		1	2	1		x
44532	385	#REF!	43329	43470	141	165	47	1	1	1	1	1	1	4	300cc	1	1	325cc	1	1	44	0	1				0		0	0	0	0	0	0
44532	386	#REF!	43330	43802	472	153	45	1	1	1	1	1	1	2	275cc	1	1	250cc	1	1	34	1	1		3	2(Aspiration)	0		0	0	0	0	0	0
44532	387	#REF!	43330	43386	56	161	52	1	1	2	2	1	1	1	335cc	1	1	285cc	1	1	67	0	1				1		0	0		0	0	0
44532	388	#REF!	43332	43454	122	158	58	1	1	1	1	1	1	2	350cc	1	1	350cc	1	1	48	0	1				1		0	0	0	0	0	0
44532	389	#REF!	43333	43431	98	166	44	1	1	1	1	1	1	2	250cc	1	1	250cc	1	1	49	0	1				0		0	0	0	0	0	0
44532	390	#REF!	43333	43504	171	156	57	1	1	1	1	1	1	1	365cc	1	1	335cc	1	1	60	0	1				0		0	0	0	0	0	0
44532	391	#REF!	43334	43414	80	173	63	1	1	1	1	1	1	3	400cc	1	1	400cc	1	1	59	0	1				0		0	0	0	0	0	0
44532	392	#REF!	43334	43340	6	158	53	1	1	1	1	1	1	4	400cc	1	1	375cc	1	1	58	0	1				0		x
44532	393	#REF!	43336	43792	456	167	54	1	1	1	1	1	1	2	275cc	1	1	325cc	1	1	41	3	1				0		0	0	0	0	0	0							0	0	0	0	0	0
44532	394	#REF!	43336	43442	106	158	44	2	2	1&3	1&3	1	1	1	395cc	1	1	395cc	1	1	115	0	2	2	3	2(Aspiration)	0		0	0	0	0	0	0
44532	395	#REF!	43337	43561	224	161	55	1	1	1	1	1	1	1	365cc	1	1	335cc	1	1	57	1	1				0		0	0	0	0	0	0
44532	396	#REF!	43339	43728	389	159	53	1	1	2	2	1	1	2	425cc	1	1	375cc	1	1	67	0	1				0		0	0	0	0	0	0							0	0	0	0	0	0
44532	397	#REF!	43339	43805	466	169	60	1	1	1	1	1	1	5	350cc	2	1	350cc	2	1	85	0	1				0		0	0	0	0	0	0	0	0	2	0	0	0	1	0	0	0	0	0
44532	398	#REF!	43340	43479	139	166	54	1	1	1	1	1	1	1	365cc	1	1	335cc	1	1	X	1	1		3	2(Aspiration)	0		0	0	0	0	0	0
44532	399	#REF!	43341	43780	439	156	50	1	1	1	1	1	1	1	335cc	1	1	305cc	1	1	61	0	1				0		x												0	0	0	0	0	0
44532	400	#REF!	43342	43433	91	172	56	1	1	1	1	1	1	2	375cc	1	1	350cc	1	1	50	0	1				0		0	0	0	0	0	0
44532	401	#REF!	43343	43735	392	168	52	1	1	1	1	1	1	1	395cc	1	1	365cc	1	1	52	0	1				0		0	0	0	0	0	0							0	0	0	0	0	0
44532	402	#REF!	43343	43410	67	161	51	1	1	1	1	1	1	1	335cc	1	1	335cc	1	1	63	3	1				0		x
44532	403	#REF!	43346	43353	7	160	60	1	1	1	1	1	1	4	350cc	1	1	325cc	1	1	67	0	1				0		x
44532	404	#REF!	43346	43375	29	165	50	1	1	1	1	1	1	1	335cc	1	1	305cc	1	1	79	0	1				0		x
44532	405	#REF!	43348	43780	432	170	62	1	1	1	1	1	1	2	425cc	1	1	325cc	1	2	58	0	1		9	1(Revision)	1		0	0	0	0	0	0
44532	406	#REF!	43348	43846	498	162	53	1	1	1	1	1	1	3	275cc	1	1	255cc	1	1	98	0	2				0		0	0	0	0	0	0							0	0	3	0	0	0
44532	407	#REF!	43349	43439	90	164	58	1	1	1	1	1	1	5	310cc	2	1	280cc	2	1	54	0	1				0		0	0	0	0	0	0
44532	408	#REF!	43349	43377	28	157	46	1	1	1	1	1	1	1	335cc	1	1	335cc	1	1	118	0	1				1		x
44532	409	#REF!	43349	43377	28	166	48	1	1	1	1	1	1	1	305cc	1	1	305cc	1	1	49	0	1				0		x
44532	410	#REF!	43350	43792	442	168	51	1	1	1	1	1	1	2	275cc	1	1	275cc	1	1	55	0	1				0		0	0	0	0	0	0							0	0	0	0	0	0
44532	411	#REF!	43350	43444	94	164	57	1	1	1	1	1	1	4	350cc	1	1	325cc	1	1	57	0	1				0		0	0	0	0	0	0
44532	412	#REF!	43353	43761	408	161	47	1	1	1	1	1	1	2	325cc	1	1	300cc	1	1	45	0	1				0		x												0	0	0	0	0	0
44532	413	#REF!	43353	43761	408	163	50	1	1	1	1	1	1	2	300cc	1	1	300cc	1	1	X	0	1				0		0	0	0	0	0	0							0	0	0	0	0	0
44532	414	#REF!	43353	43444	91	162	51	1	1	2	2	1	1	1	265cc	1	1	245cc	1	1	55	0	1				1		0	0	0	0	0	0
44532	415	#REF!	43355	43389	34	165	52	1	1	1	1	1	1	2	300cc	1	1	325cc	1	1	54	0	1				1		x
44532	416	#REF!	43355	43461	106	163	53	1	1	1	1	1	1	1	285cc	1	1	285cc	1	1	47	0	1				0		0	0	0	0	0	0
44532	417	#REF!	43355	43461	106	160	49	1	1	1	1	1	1	5	255cc	2	1	255cc	2	1	43	0	1				0		0	0	0	0	0	0
44532	418	#REF!	43356	43725	369	161	43	1	1	1	1	1	1	2	375cc	1	1	375cc	1	1	84	0	2		1.9	1(Irrigation)->1(revision)	0		0	0	0	0	0	0							0	0	0	0	0	0
44532	419	#REF!	43357	43823	466	166	49	1	1	1	1	1	1	2	250cc	1	1	250cc	1	1	53	0	1				1		0	0	0	0	0	0							0	0	0	0	0	0
44532	420	#REF!	43358	43852	494	156	45	1	1	1	1	1	1	1	305cc	1	1	285cc	1	1	54	0	1				1		0	0	0	0	0	0
44532	421	#REF!	43360	43448	88	158	48	1	1	1	1	1	1	3	355cc	1	1	355cc	1	1	63	0	1				0		0	0	0	0	0	0
44532	422	#REF!	43360	43827	467	168	55	1	1	1	1	1	1	2	350cc	1	1	300cc	1	1	60	4	1				1		0	0	0	0	0	0							0	0	0	0	0	0
44532	423	#REF!	43360	43453	93	164	60	1	1	1	1	1	1	1	365cc	1	1	260cc	1	2	62	0	1				0		0	2	0	0	0	0
44532	424	#REF!	43361	43691	330	159	43	1	1	1	1	1	1	2	275cc	1	1	250cc	1	1	58	0	1				0		0	0	0	0	0	0							0	0	0	0	0	0
44532	425	#REF!	43361	43547	186	164	47	1	1	1	1	1	1	2	325cc	1	1	300cc	1	1	55	0	1				1		0	0	0	0	0	0
44532	426	#REF!	43362	43729	367	160	64	5	3	7	6	1	1	5	525cc	2	1	x	x	x	62	0	1				0		0	0	0	0	0	0
44532	427	#REF!	43362	43712	350	163	47	1	1	1	1	1	1	2	300cc	1	1	300cc	1	1	63	0	1				0		x												0	0	0	0	0	0
44532	428	#REF!	43363	43623	260	166	45	1	1	1	1	1	1	2	325cc	1	1	325cc	1	1	53	1	1		9	1(Revision)	0		0	0	0	0	0	0
44532	429	#REF!	43363	43449	86	158	49	1	1	1	1	1	1	4	290cc	1	1	265cc	1	1	X	0	1				0		0	0	0	0	0	0
44532	430	#REF!	43363	43732	369	168	68	1	1	1	1	1	1	2	450cc	1	1	475cc	1	1	65	0	1				1		3	0	0	0	0	0							1	0	0	0	0	0
44532	431	#REF!	43363	43820	457	163	52	1	1	1	1	1	1	2	300cc	1	1	275cc	1	1	62	0	1				0		0	0	0	0	0	0
44532	432	#REF!	43363	43691	328	158	48	1	1	1	1	1	1	1	395cc	1	1	395cc	1	1	60	0	1		3	2(Aspiration)	0		0	0	0	0	0	0							0	0	0	0	0	0
44532	433	#REF!	43364	43832	468	160	44	1	1	1	1	1	1	2	275cc	1	1	250cc	1	1	42	0	1				0		0	0	0	0	0	0							0	0	0	0	0	0
44532	434	#REF!	43364	43817	453	159	53	1	1	1	1	1	1	2	325cc	1	1	300cc	1	1	55	1	1				1		0	3	0	0	0	0							0	0	0	0	0	0
44532	435	#REF!	43364	43508	144	162	57	1	1	1	1	1	1	2	325cc	1	1	300cc	1	1	50	0	1				0		0	0	0	0	0	0
44532	436	#REF!	43364	43451	87	152	42	1	1	1	1	1	1	4	350cc	1	1	240cc	1	2	52	0	1				0		0	0	0	0	0	0
44532	437	#REF!	43364	43449	85	163	47	1	1	1	1	1	1	1	335cc	1	1	260cc	1	2	50	0	1				0		0	0	0	0	0	0
44532	438	#REF!	43364	43838	474	165	48	1	1	1	1	1	1	2	275cc	1	1	275cc	1	1	46	0	1				0		0	0	0	0	0	0							0	0	0	0	0	0
44532	439	#REF!	43364	43461	97	167	53	1	1	1	1	1	1	1	335cc	1	1	305cc	1	1	56	0	1				0		0	0	0	0	0	0
44532	440	#REF!	43364	43769	405	160	51	1	1	1	1	1	1	1	335cc	1	1	305cc	1	1	54	0	1				1		0	0	0	0	0	0							0	0	0	0	0	0
44532	441	#REF!	43365	43456	91	165	48	1	1	1	1	1	1	2	325cc	1	1	300cc	1	1	44	1	1				0		0	0	0	0	0	0
44532	442	#REF!	43365	43536	171	155	55	1	1	1	1	1	1	2	375cc	1	1	350cc	1	1	46	1	1				0		0	0	0	0	0	0
44532	443	#REF!	43365	43409	44	162	51	1	1	1	1	1	1	2	350cc	1	1	300cc	1	1	40	0	1				0		x
44532	444	#REF!	43365	43453	88	168	54	1	1	1	1	1	1	1	335cc	1	1	335cc	1	1	59	3	1				0		0	0	0	0	0	0
44532	445	#REF!	43365	43810	445	168	60	1	1	1	1	1	1	5	400cc	2	1	350cc	2	1	71	0	1		7	1(revision)	1		0	0	0	0	0	0							0	0	0	0	0	0
44532	446	#REF!	43365	43770	405	155	45	1	1	1	1	1	1	2	275cc	1	1	300cc	1	1	57	0	1		12	1(revision)	0		0	0	0	0	0	0							0	0	0	0	0	0
44532	447	#REF!	43365	43746	381	174	65	1	1	1	1	1	1	1	365cc	1	1	335cc	1	1	60	1	1				1		0	0	0	0	0	0							0	0	0	0	0	0
44532	448	#REF!	43365	43755	390	163	53	1	1	2	2	1	1	1	335cc	1	1	365cc	1	1	76	0	1				0		x												0	0	0	0	0	0
44532	449	#REF!	43369	43626	257	170	65	1	1	1	1	1	1	2	350cc	1	1	300cc	1	1	67	1	1				1		0	0	0	0	0	0	0	0	2	0	0	0	1	0	3	0	0	0
44532	450	#REF!	43369	43406	37	163	47	1	1	1	1	1	1	2	450cc	1	1	375cc	1	2	62	0	2	1			0		x
44532	451	#REF!	43371	43827	456	161	49	1	1	1	1	1	1	2	275cc	1	1	275cc	1	1	90	0	1				1		0	0	0	0	0	0							0	0	0	0	0	0
44532	452	#REF!	43371	43848	477	161	46	1	1	1	1	1	1	2	250cc	1	1	250cc	1	1	50	0	1				0		0	0	0	0	0	0							0	0	1	0	0	0
44532	453	#REF!	43371	43832	461	158	49	1	1	3	3	1	1	5	350cc	2	1	350cc	2	1	163	0	2	5	11.8.9	1(revision)	0		0	0	0	0	0	0							0	0	0	0	0	0
44532	454	#REF!	43372	43848	476	167	65	1	1	1	1	1	1	3	400cc	1	1	400cc	1	1	51	0	1				0		0	0	0	0	0	0							0	0	0	0	0	0
44532	455	#REF!	43372	43871	499	167	66	1	1	1	1	1	1	1	395cc	1	1	335cc	1	1	63	0	1				0		0	0	0	0	0	0							0	0	0	0	0	0
44532	456	#REF!	43372	43451	79	159	42	1	1	1	1	1	1	4	265cc	1	1	240cc	1	1	43	0	1				0		0	0	0	0	0	0
44532	457	#REF!	43374	43628	254	162	43	1	1	3	3	1	1	9	315cc	5	5	275cc	5	5	133	0	2	1.7	9	1(revision)	0		0	0	0	0	0	0
44532	458	#REF!	43374	43738	364	165	48	1	1	1	1	1	1	2	325cc	1	1	300cc	1	1	51	0	1				0		0	0	0	0	0	0							0	0	0	0	0	0
44532	459	#REF!	43374	43476	102	158	48	1	1	1	1	1	1	4	215cc	1	1	215cc	1	1	43	0	1				0		0	0	0	0	0	0
44532	460	#REF!	43375	43454	79	152	59	1	1	1	1	1	1	1	365cc	1	1	335cc	1	1	63	0	1				0		0	0	0	0	0	0
44532	461	#REF!	43376	43750	374	175	63	1	1	1	1	1	1	2	350cc	1	1	350cc	1	1	60	0	1		12	1(revision)	0		0	0	0	0	0	0
44532	462	#REF!	43377	43468	91	155	46	1	1	3	3	1	1	1	395cc	1	1	395cc	1	1	73	0	2	1.5			0		0	0	0	0	0	0
44532	463	#REF!	43377	43759	382	170	57	1	1	1	1	1	1	2	325cc	1	1	325cc	1	1	57	0	1		4.6	1(revision)	0		0	0	0	0	0	0									2
44532	464	#REF!	43377	43405	28	158	44	1	1	1	1	1	1	4	325cc	1	1	325cc	1	1	41	0	1				0		x
44532	465	#REF!	43378	43685	307	160	50	2	2	6	6	1	1	2	225cc	1	1	250cc	1	1	X	0	1		9	1(Revision)	1		0	0	0	0	0	0							0	0	0	0	0	0
44532	466	#REF!	43379	43484	105	167	55	1	1	1	1	1	1	5	485cc	3	1	485cc	3	1	98	0	1				0		0	0	0	0	0	0
44532	467	#REF!	43379	43595	216	155	46	1	1	1	1	1	1	2	300cc	1	1	250cc	1	1	97	0	1				0		0	0	0	0	0	0
44532	468	#REF!	43381	43467	86	163	55	1	1	1	1	1	1	2	350cc	1	1	325cc	1	1	64	1	1				0		0	0	0	0	0	0
44532	469	#REF!	43381	43840	459	170	52	1	1	1	1	1	1	2	325cc	1	1	300cc	1	1	52	1	1				1		0	0	0	0	0	0							0	0	0	0	0	0
44532	470	#REF!	43382	43675	293	158	49	1	1	1	1	1	1	2	250cc	1	2	325cc	1	1	184	0	2	4.5	6	1(Revision)2(aspiration)	0		3	0	3	0	0	0	0	0	3	0	0	0	0	3	3	0	0	0
44532	471	#REF!	43383	43848	465	165	51	1	1	1	1	1	1	1	365cc	1	1	305cc	1	1	54	0	1				0		0	0	0	0	0	0							0	0	0	0	0	0
44532	472	#REF!	43384	43868	484	154	40	1	1	1	1	1	1	1	335cc	1	1	305cc	1	1	57	0	1		6	1(Revision)	0		0	0	0	0	0	0									1
44532	473	#REF!	43384	43749	365	170	49	1	1	1	1	1	1	2	350cc	1	1	375cc	1	1	69	0	1		6	1(Revision)	1		0	0	1	0	0	0	0	0	1	0	0	0	0	0	0	0	0	0
44532	474	#REF!	43384	43552	168	158	41	1	1	1	1	1	1	2	275cc	1	1	225cc	1	2	55	0	1				0		0	0	0	0	0	0
44532	475	#REF!	43386	43477	91	167	59	1	1	1	1	1	1	4	375cc	1	1	350cc	1	1	55	0	1				0		0	0	0	0	0	0
44532	476	#REF!	43388	43760	372	161	48	1	1	1	1	1	1	2	325cc	1	1	275cc	1	1	45	0	1				0		0	0	0	0	0	0							0	0	0	0	0	0
44532	477	#REF!	43388	43572	184	164	54	1	1	1	1	1	1	1	260cc	1	2	240cc	1	2	95	0	2	4	6	2,1(revision)	1		1	0	1	0	0	0	0	0	1	0	0	0
44532	478	#REF!	43389	43663	274	166	55	1	1	1	1	1	1	2	325cc	1	1	325cc	1	1	44	0	1		3.11	2(Aspiration)	0		0	0	0	0	0	0
44532	479	#REF!	43389	43613	224	158	49	1	1	1	1	1	1	1	335cc	1	1	365cc	1	1	59	0	1		6	1	0		0	0	1	0	0	0	0	0	1	0	0	0
44532	480	#REF!	43392	43490	98	160	53	1	1	1	1	1	1	2	275cc	1	1	275cc	1	1	50	0	1				0		0	0	0	0	0	0
44532	481	#REF!	43392	43629	237	157	40	1	1	1	1	1	1	9	240cc	5	5	240cc	5	5	118	0	2	2.7	10.4.1.8	2(Aspiration)1(REVISION)	0		0	2	0	0	0	0
44532	482	#REF!	43395	43552	157	167	52	1	1	1	1	1	1	2	350cc	1	1	300cc	1	1	47	0	1		10	1(Irrigation)	0		3	0	0	0	0	0
44532	483	#REF!	43395	43486	91	156	43	1	1	1	1	1	1	4	260cc	1	1	260cc	1	1	48	0	1				0		0	0	0	0	0	0
44532	484	#REF!	43395	43822	427	163	49	1	1	1	1	1	1	1	305cc	1	1	265cc	1	1	46	0	1				0		0	0	0	0	0	0							0	0	0	0	0	0
44532	485	#REF!	43396	43495	99	165	55	1	1	1	1	1	1	1	335cc	1	1	305cc	1	1	49	0	1				0		0	0	0	0	0	0
44532	486	#REF!	43396	43694	298	158	66	1	1	1	1	1	1	1	285cc	1	1	305cc	1	1	208	0	2		3.1	2(Aspiration)1(revision)	0		0	0	2	0	0	0
44532	487	#REF!	43399	43490	91	165	58	1	1	1	1	1	1	1	365cc	1	1	365cc	1	1	X	0	1				0		0	0	0	0	0	0
44532	488	#REF!	43400	43494	94	167	52	1	1	1	1	1	1	1	365cc	1	1	300cc	1	1	63	1	1				1		0	0	0	0	0	0
44532	489	#REF!	43402	43872	470	163	46	1	1	1	1	1	1	2	325cc	1	1	300cc	1	1	64	2	1				0		0	0	0	0	0	0							0	0	0	0	0	0
44532	490	#REF!	43403	43494	91	158	50	1	1	1	1	1	1	2	300cc	1	1	300cc	1	1	56	0	1				0		0	0	0	0	0	0
44532	491	#REF!	43404	43775	371	162	45	1	1	1	1	1	1	2	300cc	1	1	300cc	1	1	49	0	1				0		0	0	0	0	0	0							0	0	0	0	0	0
44532	492	#REF!	43405	43433	28	150	39	1	1	1	1	1	1	1	265cc	1	1	245cc	1	1	62	0	1				0		x
44532	493	#REF!	43406	43690	284	158	43	1	1	1	1	1	1	4	265cc	1	1	265cc	1	1	53	0	1		9	1(Revision)	0		0	0	0	0	0	0
44532	494	#REF!	43407	43871	464	162	49	1	1	1	1	1	1	2	250cc	1	1	250cc	1	1	46	0	1				0		1	0	0	0	0	0							0	0	0	0	0	0
44532	495	#REF!	43407	43861	454	161	51	1	1	1	1	1	1	2	300cc	1	1	300cc	1	1	41	0	1				0		2	0	0	0	0	0							0	0	1	0	0	0
44532	496	#REF!	43409	43437	28	173	62	1	1	1	1	1	1	2	425cc	1	1	400cc	1	1	48	0	1				0		x
44532	497	#REF!	43409	43669	260	155	52	1	1	2	2	1	1	1	305cc	1	1	285cc	1	1	43	0	1		9	1(Revision)	0		0	0	0	0	0	0
44532	498	#REF!	43411	43514	103	158	47	1	1	1	1	1	1	2	350cc	1	1	325cc	1	1	55	0	1				0		0	0	0	0	0	0
44532	499	#REF!	43413	43839	426	163	53	1	1	1	1	1	1	2	300cc	1	2	300cc	1	2	46	0	1				1		0	0	0	0	0	0							0	0	0	0	0	0
44532	500	#REF!	43413	43451	38	163	60	1	1	1	1	1	1	3	500cc	1	1	500cc	1	1	103	0	2				0		x
44532	501	#REF!	43413	43444	31	162	62	1	1	2	2	2	2	4	280cc	1	1	260cc	1	1	62	0	1				1		x
44532	502	#REF!	43418	43805	387	166	48	1	1	1	1	1	1	3	315cc	1	1	315cc	1	1	45	0	1				0		0	0	0	0	0	0							0	0	0	0	0	0
44532	503	#REF!	43419	43509	90	161	49	1	1	1	1	1	1	1	335cc	1	1	335cc	1	1	49	0	1				0		0	0	0	0	0	0
44532	504	#REF!	43419	43509	90	168	54	1	1	1	1	1	1	1	305cc	1	1	305cc	1	1	58	0	1				0		0	0	0	0	0	0
44532	505	#REF!	43420	43789	369	169	54	1	1	1	1	1	1	2	350cc	1	1	350cc	1	1	60	0	1				0		0	0	0	0	0	0							0	0	0	0	0	0
44532	506	#REF!	43420	43818	398	163	54	1	1	1	1	1	1	5	345cc	3	1	345cc	3	1	89	0	1		6	1(Revision)	0		2	0	0	0	0	0							0	0	3	0	0	0
44532	507	#REF!	43421	43530	109	166	48	1	1	1	1	1	1	1	245cc	1	1	245cc	1	1	41	0	1				0		0	0	0	0	0	0
44532	508	#REF!	43423	43847	424	163	57	1	1	1	1	1	1	3	295cc	1	1	275cc	1	1	68	0	1				0		0	0	0	0	0	0							0	0	0	0	0	0
44532	509	#REF!	43423	43465	42	165	50	1	1	1	1	1	1	1	305cc	1	1	305cc	1	1	65	0	2				0		x
44532	510	#REF!	43424	43615	191	160	51	1	1	1	1	1	1	2	300cc	1	1	300cc	1	1	57	0	1				0		0	0	0	0	0	0
44532	511	#REF!	43424	43452	28	160	58	5	2	7	5	1	1	5	450cc	3	1	x	x	x	x	0	1				0		x
44532	512	#REF!	43427	43560	133	160	44	1	1	1	1	1	1	2	250cc	1	1	250cc	1	1	56	0	1				0		0	0	0	0	0	0
44532	513	#REF!	43428	43837	409	151	45	1	1	1	1	1	1	1	305cc	1	1	285cc	1	1	49	0	1				0		0	0	0	0	0	0							0	0	0	0	0	0
44532	514	#REF!	43428	43547	119	157	45	1	1	1	1	1	1	2	300cc	1	1	300cc	1	1	74	0	1				0		0	0	0	0	0	0
44532	515	#REF!	43435	43532	97	167	48	1	1	1	1	1	1	1	285cc	1	1	305cc	1	1	72	0	1		3	2(Aspiration)	0		0	0	0	0	0	0
44532	516	#REF!	43437	43528	91	158	46	1	1	1	1	1	1	1	285cc	1	1	265cc	1	1	45	0	1				0		0	0	0	0	0	0
44532	517	#REF!	43439	43494	55	166	52	1	1	1	1	1	1	1	365cc	1	1	365cc	1	1	60	0	2	1	3	2(Aspiration)	1		0	2	2	0	0	0
44532	518	#REF!	43441	43532	91	160	49	1	1	1	1	1	1	2	300cc	1	1	300cc	1	1	63	0	1				0		0	0	0	0	0	0
44532	519	#REF!	43441	43490	49	156	43	1	1	1	1	1	1	2	325cc	1	1	225cc	1	2	55	0	1				0		x
44532	520	#REF!	43441	43482	41	168	50	1	1	1	1	1	1	3	355cc	1	1	355cc	1	1	46	0	2		1	1(Irrigation)	0		x
44532	521	#REF!	43442	43546	104	164	58	1	1	1	1	1	1	1	365cc	1	1	335cc	1	1	58	0	1				0		0	0	0	0	0	0
44532	522	#REF!	43445	43641	196	165	47.5	1	1	1	1	1	1	2	300cc	1	1	300cc	1	1	55	0	1				0		0	0	0	0	0	0
44532	523	#REF!	43446	43461	15	159	59	1	1	1	1	1	1	1	365cc	1	1	365cc	1	1	61	0	1		9		0		x
44532	524	#REF!	43447	43568	121	173	59	1	1	1	1	1	1	4	325cc	1	1	325cc	1	1	X	0	1				0		0	0	0	0	0	0
44532	525	#REF!	43448	43545	97	166	58	1	1	1	1	1	1	2	350cc	1	1	325cc	1	1	74	1	1				0		0	0	0	0	0	0
44532	526	#REF!	43449	43512	63	158	43	1	1	1	1	1	1	2	300cc	1	1	300cc	1	1	52	0	1				0		0	0	0	0	0	0
44532	527	#REF!	43451	43537	86	149	42	1	1	1	1	1	1	4	280cc	1	1	280cc	1	1	62	0	1				0		0	0	0	0	0	0
44532	528	#REF!	43454	43754	300	163	50	1	1	1	1	1	1	6	285cc	3	1	285cc	3	1	X	0	1		11	2	1		0	0	0	0	0	0							0	0	0	0	0	0
44532	529	#REF!	43455	43813	358	160	45	1	1	1	1	1	1	2	300cc	1	1	275cc	1	1	63	0	1				0		3	0	3	0	0	0							0	0	3	0	0	0
44532	530	#REF!	43456	43841	385	161	53	1	1	1	1	1	1	2	325cc	1	1	300cc	1	1	56	0	1				0		0	0	0	0	0	0							0	0	0	0	0	0
44532	531	#REF!	43456	43515	59	163	57	1	1	1	1	1	1	1	335cc	1	1	305cc	1	1	61	0	1				0		0	0	0	0	0	0
44532	532	#REF!	43462	43550	88	161	57	1	1	1	1	1	1	6	350cc	3	1	325cc	3	1	76	0	2	5			0		1	0	0	0	0	0
44532	533	#REF!	43462	43550	88	170	62	1	1	1	1	1	1	4	375cc	1	1	400cc	1	1	58	0	1				1		0	0	0	0	0	0
44532	534	#REF!	43463	43554	91	157	47	1	1	1	1	1	1	2	300cc	1	1	300cc	1	1	59	0	1				0		0	0	0	0	0	0
44532	535	#REF!	43463	43549	86	162	51	1	1	1	1	1	1	4	350cc	1	1	350cc	1	1	X	0	1				0		0	0	0	0	0	0
44532	536	#REF!	43465	43822	357	153	54	1	1	1	1	1	1	2	325cc	1	1	325cc	1	1	63	3	1				0		0	0	0		0	0							0	0	0	0	0	0
44532	537	#REF!	43465	43726	261	155	42	1	1	1	1	1	1	1	305cc	1	1	285cc	1	1	48	0	1				0		0	0	0	0	0	0							0	0	0	0	0	0
44532	538	#REF!	43465	43561	96	165	64	1	1	2	2	1	1	4	400cc	1	1	290cc	1	2	75	0	1				0		0	0	0	0	0	0
44532	539	#REF!	43467	43550	83	166	55	1	1	1	1	1	1	1	365cc	1	1	335cc	1	1	65	1	1				0		0	0	2	0	0	0
44532	540	#REF!	43467	43701	234	165	52	1	1	1	1	1	1	2	300cc	1	1	300cc	1	1	69	0	1				0		0	0	0		0	0							0	0	0	0	0	0
44532	541	#REF!	43467	43574	107	155	47	1	1	1	1	1	1	2	300cc	1	1	300cc	1	1	48	0	1				0		0	0	0	0	0	0
44532	542	#REF!	43468	43833	365	151	42	1	1	1	1	1	1	2	275cc	1	1	275cc	1	1	51	0	1				0		0	0	0	0	0	0							0	0	0	0	0	0
44532	543	#REF!	43468	43754	286	160	53	1	1	1	1	1	1	2	300cc	1	1	300cc	1	1	59	0	1				0		0	0	0	0	0	0		0	0	0	0	0	0	0	0	0	0	0
44532	544	#REF!	43469	43559	90	154	44	1	1	1	1	1	1	1	305cc	1	1	285cc	1	1	50	0	1				0		0	0	0	0	0	0
44532	545	#REF!	43469	43553	84	160	46	1	1	1	1	1	1	1	245cc	1	1	245cc	1	1	48	0	1				1		0	0	0	0	0	0
44532	546	#REF!	43470	43558	88	164	65	1	1	1	1	1	1	1	335cc	1	1	335cc	1	1	66	0	1				1		0	0	0	0	0	0
44532	547	#REF!	43472	43578	106	160	47	1	1	2	2	1	1	1	365cc	1	1	365cc	1	1	46	0	2				1		0	0	0	0	0	0
44532	548	#REF!	43472	43853	381	168	60	1	1	1	1	1	1	1	365cc	1	1	335cc	1	1	65	2	1		1.2.10	2(Aspiration)1(revision)	0		0	2	2	0	0	0									2
44532	549	#REF!	43472	43578	106	172	64	1	1	1	1	1	1	2	450cc	1	1	450cc	1	1	52	1	1				0		0	0	0	0	0	0
44532	550	#REF!	43473	43717	244	159	50	1	1	1	1	1	1	2	300cc	1	1	300cc	1	1	69	0	1		9	1	0		0	2	0	0	0	0
44532	551	#REF!	43474	43566	92	161	45	1	1	1	1	1	1	2	300cc	1	1	300cc	1	1	54	0	1				1		0	0	0	0	0	0
44532	552	#REF!	43474	43489	15	158	50	1	1	1	1	1	1	1	300cc	1	1	300cc	1	1	77	0	1				0		x
44532	553	#REF!	43475	43512	37	168	57	1	1	1	1	1	1	2	375cc	1	1	350cc	1	1	49	3	1				0		x
44532	554	#REF!	43476	43838	362	158	44	1	1	1	1	1	1	2	325cc	1	1	300cc	1	1	69	0	1				0		0	0	0	0	0	0							0	0	0	0	0	0
44532	555	#REF!	43479	43495	16	166	65	1	1	1	1	1	1	1	335cc	1	1	335cc	1	1	58	0	1				0		x
44532	556	#REF!	43479	43504	25	168	55	1	1	1	1	1	1	1	305cc	1	1	285cc	1	1	54	0	1				0		x
44532	557	#REF!	43480	43810	330	163	54	2	2	1 & 8	1 & 8	1	1	2	275cc	1	2	250cc	1	2	X	1.3	1		3	2	0		0	0	0	0	0	0							0	0	0	0	0	0
44532	558	#REF!	43481	43571	90	171	58	1	1	1	1	1	1	2	300cc	1	1	300cc	1	1	65	0	1				1		0	0	0	0	0	0
44532	559	#REF!	43481	43563	82	155	48	1	1	1	1	1	1	1	305cc	1	1	305cc	1	1	155	0	2	4	6.3	1(REVISION).2(Aspiration)	0		0	0	1	0	0	0
44532	560	#REF!	43482	43571	89	163	55	2	2	4	4	1	1	2	250cc	1	1	250cc	1	1	430	1	1				0		0	0	0	0	0	0
44532	561	#REF!	43483	43573	90	162	51	1	1	1	1	1	1	1	305cc	1	1	285cc	1	1	66	0	1				0		2	0	0	0	0	0
44532	562	#REF!	43484	43490	6	160	57	1	1	1	1	1	1	1	305cc	1	1	305cc	1	1	X	0	1				0		x
44532	563	#REF!	43484	43575	91	168	57	1	1	1	1	1	1	3	335cc	1	1	335cc	1	1	84	0	2	1.2.5	3.9	2(Aspiration).1(revision)	0		0	0	0	0	0	0
44532	564	#REF!	43486	43672	186	170	52	1	1	1	1	1	1	3	295cc	1	1	315cc	1	1	55	0	1				0		0	0	0	0	0	0
44532	565	#REF!	43487	43563	76	163	53	1	1	1	1	1	1	2	325cc	1	1	300cc	1	1	54	0	1				0		0	0	0	0	0	0
44532	566	#REF!	43487	43610	123	162	53	1	1	1	1	1	1	4	300cc	1	1	280cc	1	1	56	0	1				0		0	0	0	0	0	0
44532	567	#REF!	43487	43574	87	163	52	1	1	1	1	1	1	6	335cc	3	1	335cc	3	1	51	0	1				0		0	0	0	0	0	0
44532	568	#REF!	43489	43577	88	168	55	1	1	1	1	1	1	2	325cc	1	1	300cc	1	1	77	0	1				0		0	0	0	0	0	0
44532	569	#REF!	43490	43616	126	158	52	1	1	1	1	1	1	1	265cc	1	1	265cc	1	1	51	0	1				1		0	0	0	0	0	0
44532	570	#REF!	43490	43599	109	167	55	1	1	1	1	1	1	1	285cc	1	1	335cc	1	1	61	0	1				0		0	0	0	0	0	0
44532	571	#REF!	43491	43859	368	165	50	1	1	1	1	1	1	2	300cc	1	1	275cc	1	1	54	0	1		6	1(revision)	0		0	0	0	0	0	0	2	0	2	0	0	0	2	0	2	0	0	0
44532	572	#REF!	43494	43581	87	166	52	1	1	1	1	1	1	2	300cc	1	1	300cc	1	1	59	0	1				0		0	0	0	0	0	0
44532	573	#REF!	43494	43704	210	160	59	1	1	1	1	1	1	2	325cc	1	1	325cc	1	1	68	2	1				0		0	0	0	0	0	0
44532	574	#REF!	43496	43658	162	165	57	1	1	1	1	1	1	2	300cc	1	1	275cc	1	1	56	0	1				0		0	0	1	0	0	0	1	0	1	0	0	1			1
44532	575	#REF!	43496	43617	121	158	50	1	1	1	1	1	1	2	325cc	1	1	300cc	1	1	54	0	1				0		0	0	0	0	0	0
44532	576	#REF!	43496	43753	257	162	48	1	1	1	1	1	1	2	350cc	1	1	275cc	1	2	44	0	1		3	2(Aspiration)	0		0	0	0	0	0	0
44532	577	#REF!	43497	43862	365	151	39	1	1	1	1	1	1	6	260cc	3	1	260cc	3	1	X	0	1				0		0	0	0	0	0	0							0	0	0	0	0	0
44532	578	#REF!	43497	43610	113	169	51	1	1	1	1	1	1	3	335cc	1	1	295cc	1	1	57	1	1				0		0	0	0	0	0	0
44532	579	#REF!	43497	43596	99	158	52	1	1	1	1	1	1	1	305cc	1	1	285cc	1	1	57	0	1				0		0	0	0	0	0	0
44532	580	#REF!	43498	43687	189	162	51	1	1	1	1	1	1	1	305cc	1	1	285cc	1	1	50	1	1				0		0	0	0	0	0	0
44532	581	#REF!	43498	43869	371	158	48	1	1	1	1	1	1	2	275cc	1	1	275cc	1	1	33	1	1		11	2	0		0	0	0	0	0	0							0	0	0	0	0	0
44532	582	#REF!	43498	43868	370	169	54	1	1	1	1	1	1	1	305cc	1	1	285cc	1	1	56	0	1				1		0	0	0	0	0	0							0	0	0	0	0	0
44532	583	#REF!	43498	43869	371	170	52	1	1	1	1	1	1	2	325cc	1	1	325cc	1	1	38	0	1				0		0	0	0	0	0	0							0	0	0	0	0	0
44532	584	#REF!	43498	43529	31	170	53	1	1	1	1	1	1	2	325cc	1	1	250cc	1	2	55	0	1				0		x
44532	585	#REF!	43498	43876	378	162	55	1	1	1	1	1	1	2	325cc	1	1	300cc	1	1	28	0	1				0		0	0	0	0	0	0							0	0	0	0	0	0
44532	586	#REF!	43499	43598	99	170	53	1	1	1	1	1	1	2	300cc	1	1	300cc	1	1	128	0	2	2.5			0		0	0	0	0	0	0
44532	587	#REF!	43499	43633	134	170	51	1	1	1	1	1	1	3	275cc	1	1	275cc	1	1	55	2	1		3	1(aspiration)	0		0	0	0	0	0	0
44532	588	#REF!	43499	43596	97	158	42	1	1	1	1	1	1	1	265cc	1	1	245cc	1	1	51	0	1				0		0	0	0	0	0	0
44532	589	#REF!	43499	43731	232	158	46	1	1	1	1	1	1	2	275cc	1	1	275cc	1	1	50	0	1				0		0	0	0	0	0	0							0	0	0	0	0	0
44532	590	#REF!	43499	43600	101	172	67	1	1	1	1	1	1	1	365cc	1	1	365cc	1	1	X	0	2	1.2.6			0		0	0	0	0	0	0
44532	591	#REF!	43504	43596	92	153	48	1	1	1	1	1	1	2	275cc	1	1	250cc	1	1	67	2	1		1	0	1		0	0	0	0	0	0
44532	592	#REF!	43505	43868	363	155	47	1	1	1	1	1	1	2	300cc	1	1	275cc	1	1	55	0	1				0		0	0	0	0	0	0							0	0	0	0	0	0
44532	593	#REF!	43507	43713	206	176	57	1	1	1	1	1	1	2	425cc	1	1	425cc	1	1	65	1.2	1				0		0	0	0	0	0	0
44532	594	#REF!	43507	43872	365	164	58	1	1	1	1	1	1	2	325cc	1	1	300cc	1	1	64	1	1				0		0	0	0	0	0	0							0	0	0	0	0	0
44532	595	#REF!	43508	43837	329	166	53	1	1	1	1	1	1	1	305cc	1	1	285cc	1	1	59	0	1				0		0	0	0	0	0	0							0	0	0	0	0	0
44532	596	#REF!	43508	43866	358	153	49	1	1	1	1	1	1	3	315cc	1	1	295cc	1	1	64	0	1				0		0	0	0	0	0	0	0	0	0	0	0	0	0	0	0	0	0	0
44532	597	#REF!	43509	43600	91	166	53	1	1	1	1	1	1	6	355cc	3	1	355cc	3	1	52	0	1				0		0	0	0	0	0	0
44532	598	#REF!	43510	43617	107	160	43	1	1	1	1	1	1	1	305cc	1	1	285cc	1	1	49	0	1				1		0	0	0	0	0	0
44532	599	#REF!	43511	43698	187	162	77	7	5	6	7	1	1	5	X	X	X	450cc	3	1	205	0	1		13	2->1	0		0	0	0	0	0	0
44532	600	#REF!	43512	43596	84	164	42	1	1	1	1	1	1	1	305cc	1	1	305cc	1	1	52	0	1				0		0	0	0	0	0	0
44532	601	#REF!	43514	43592	78	160	51	2	2	2	2	2	2	3	400cc	1	4	400cc	1	4	123	0	2	2.5			0		0	0	0	0	0	0
44532	602	#REF!	43514	43605	91	171	54	1	1	1	1	1	1	2	300cc	1	1	300cc	1	1	51	0	1				0		0	0	0	0	0	0
44532	603	#REF!	43515	43654	139	150	53	2	2	1 & 8	1 & 8	1	1	1	265cc	1	1	265cc	1	1	43	3	1		9	1(REVISION)	0		revision		0
44532	604	#REF!	43516	43616	100	168	60	1	1	1	1	1	1	1	395cc	1	1	365cc	1	1	45	1	1				0		x		0
44532	605	#REF!	43517	43602	85	155	44	1	1	1	1	1	1	4	280cc	1	1	260cc	1	1	53	0	1				0		0	0	0	0	0	0
44532	606	#REF!	43519	43620	101	160	45	1	1	1	1	1	1	3	375cc	1	4	375cc	1	4	118	0	2	1.5			0		0	0	0	0	0	0
44532	607	#REF!	43521	43663	142	171	51	1	4	1	1	1	1	2	352cc	1	1	300cc	1	1	60	0	1				0		0	0	0	0	0	0
44532	608	#REF!	43521	43634	113	169	54	1	1	1	1	1	1	4	325cc	1	1	325cc	1	1	60	1	1				0		0	0	0	0	0	0
44532	609	#REF!	43523	43619	96	153	48	1	1	1	1	1	1	3	275cc	1	4	255cc	1	4	51	3	1				0		0	0	0	0	0	0
44532	610	#REF!	43524	43606	82	168	58	1	1	1	1	1	1	2	300cc	1	1	300cc	1	1	87	0	1				1		0	0	0	0	0	0
44532	611	#REF!	43524	43631	107	172	53	1	1	1	1	1	1	2	325CC	1	1	300CC	1	1		0	1				0		0	0	0	0	0	0
44532	612	#REF!	43525	43630	105	161	65	1	1	1	1	1	1	4	280cc	1	2	260cc	1	2	62	0	1				1		0	0	0	0	0	0
44532	613	#REF!	43529	43643	114	160	50	1	1	1	1	1	1	2	300cc	1	1	275cc	1	1	44	0	1				0		0	0	0	0	0	0
44532	614	#REF!	43530	43627	97	163	52	1	1	1	1	1	1	2	350cc	1	1	325cc	1	1	56	0	1				0		0	0	0	0	0	0
44532	615	#REF!	43531	43553	22	163	53	1	1	1	1	1	1	1	305cc	1	1	240cc	1	2	55	0	1				0		x
44532	616	#REF!	43531	43812	281	171	53	1	1	1	1	1	1	3	335cc	1	4	315cc	1	4	62	3	1				0		0	0	0	0	0	0
44532	617	#REF!	43532	43627	95	162	57	1	1	1	1	1	1	1	335cc	1	1	335cc	1	1	56	1	1				0		0	0	0	0	0	0
44532	618	#REF!	43533	43617	84	169	60	1	1	1	1	1	1	1	335cc	1	1	305cc	1	1	67	0	1				0		0	0	0	0	0	0
44532	619	#REF!	43535	43712	177	162	51	1	1	1	1	1	1	3	315cc	1	4	315cc	1	4	72	3	2	3			1		0	0	0	0	0	0
44532	620	#REF!	43538	43640	102	158	52	1	1	1	1	1	1	3	275cc	1	4	295cc	1	4	45	1	1				0		0	0	0	0	0	0
44532	621	#REF!	43540	43635	95	152	46	1	1	1	1	1	1	3	315cc	1	4	315cc	1	4	54	0	1				0		0	0	0	0	0	0
44532	622	#REF!	43544	43633	89	161	49	1	1	1	1	1	1	6	335cc	1	1	335cc	1	1	63	0	1				0		0	0	0	0	0	0
44532	623	#REF!	43545	43578	33	171	58	1	1	1	1	1	1	2	375cc	1	1	350cc	1	1	87	0	1				0		x
44532	624	#REF!	43545	43764	219	157	52	1	1	1	1	1	1	2	350cc	1	1	325cc	1	1	57	0	1				0		0	0	1	0	0	0	0	0	1	0	0	0
44532	625	#REF!	43546	43643	97	159	45	1	1	1	1	1	1	6	355cc	1	1	335cc	1	1	62	0	1				0		0	0	0	0	0	0
44532	626	#REF!	43549	43593	44	157	52	1	1	1	1	1	1	4	300cc	1	1	325cc	1	1	57	0	1				0		x
44532	627	#REF!	43550	43649	99	161	50	1	1	1	1	1	1	4	325cc	1	1	350cc	1	1	65	0	1				0		0	0	0	0	0	0
44532	628	#REF!	43552	43666	114	157	61	1	1	1	1	1	1	2	325cc	1	1	325cc	1	1	53	0	1				0		0	0	0	0	0	0
44532	629	#REF!	43553	43658	105	162	50	1	1	1	1	1	1	2	325cc	1	1	325cc	1	1	51	0	1				0		0	0	0	0	0	0
44532	630	#REF!	43553	43647	94	160	50	1	1	1	1	1	1	2	300cc	1	1	275cc	1	1	57	3	1				0		0	0	0	0	0	0
44532	631	#REF!	43558	43827	269	158	46	1	1	1	1	1	1	2	300cc	1	1	275cc	1	1	51	0	1		3.6	1(aspiration).2(revision)	1		0	0	0	0	0	0	0	0	1	0	0	0
44532	632	#REF!	43564	43640	76	167	52	1	1	1	1	1	1	3	295cc	1	4	275cc	1	4	153	0	2				0		0	0	0	0	0	0
44532	633	#REF!	43565	43606	41	161	54	1	1	1	1	1	1	1	285cc	1	1	265cc	1	1	52	0	1				0		x
44532	634	#REF!	43567	43657	90	158	48	1	1	1	1	1	1	2	325cc	1	1	325cc	1	1	58	3	1				0		0	0	0	0	0	0
44532	635	#REF!	43568	43595	27	161	58	1	1	1	1	1	1	2	325cc	1	1	325cc	1	1	48	0	1				0		x
44532	636	#REF!	43570	43659	89	163	44	1	1	1	1	1	1	6	260cc	3	1	235cc	3	1	33	1	1				0		0	0	0	0	0	0
44532	637	#REF!	43572	43703	131	158	51	1	1	1	1	1	1	1	265cc	1	1	285cc	1	1	60	1	1				0		0	0	0	0	0	0
44532	638	#REF!	43574	43608	34	166	57	1	1	1	1	1	1	2	325cc	1	1	300cc	1	1	49	0	1				0		x
44532	639	#REF!	43575	43663	88	164	46	1	1	1	1	1	1	4	260cc	1	1	280cc	1	1	43	0	1				0		0	0	0	0	0	0
44532	640	#REF!	43577	43813	236	158	69	5	1	7	1	1	1	5	295cc	3	1	X	X	X	62	0	1		10	2.(aspiration).1	1		revision		0
44532	641	#REF!	43578	43612	34	158	42	1	1	1	1	1	1	3	315cc	1	4	275cc	1	4	58	0	1				0		x
44532	642	#REF!	43580	43706	126	166	60	1	1	1	1	1	1	4	300cc	1	1	325cc	1	1	63	0	1				0		0	0	0	0	0	0
44532	643	#REF!	43580	43595	15	168	61	1	1	1	1	1	1	6	275cc	3	1	275cc	3	1	64	0	2				0		x
44532	644	#REF!	43584	43614	30	168	56	1	1	1	1	1	1	2	275cc	1	1	275cc	1	2	70	0	1				1		x
44532	645	#REF!	43584	43675	91	164	56	1	1	1	1	1	1	4	300cc	1	1	280cc	1	1	47	0	1				0		0	0	0	0	0	0
44532	646	#REF!	43584	43679	95	161	50	1	1	1	1	1	1	2	325cc	1	1	300cc	1	1	50	0	1				0		0	0	0	0	0	0
44532	647	#REF!	43585	43677	92	160	52	1	1	1	1	1	1	3	275cc	1	4	275cc	1	4	41	1.3	1				0		0	0	0	0	0	0
44532	648	#REF!	43586	43647	61	165	46	1	1	1	1	1	1	1	305cc	1	2	240cc	1	1	52	0	1				0		0	0	0	0	0	0
44532	649	#REF!	43587	43701	114	167	53	1	1	1	1	1	1	2	300cc	1	1	275cc	1	1	63	0	1				0		0	0	0	0	0	0
44532	650	#REF!	43588	43687	99	163	50	1	1	1	1	1	1	3	255cc	1	4	275cc	1	4	57	1	1				0		0	0	0	0	0	0
44532	651	#REF!	43589	43617	28	160	63	1	1	1	1	1	1	1	335cc	1	1	285cc	1	1	57	1	1				0		x
44532	652	#REF!	43589	43616	27	158	53	1	1	1	1	1	1	1	285cc	1	1	285cc	1	1	43	0	1				0		x
44532	653	#REF!	43589	43677	88	165	49	1	1	1	1	1	1	1	285cc	1	1	285cc	1	1	52	3	1				0		0	0	0	0	0	0
44532	654	#REF!	43589	43687	98	164	51	1	1	1	1	1	1	1	305cc	1	1	305cc	1	1	47	1	1				0		0	0	0	0	0	0
44532	655	#REF!	43592	43682	90	170	58	1	1	1	1	1	1	3	375cc	1	4	375cc	1	4	53	1	1				1		0	0	0	0	0	0
44532	656	#REF!	43593	43705	112	162	48	1	1	1	1	1	1	3	315cc	1	4	295cc	1	4	78	1	1				1		0	0	0	0	0	0
44532	657	#REF!	43593	43600	7	169	46	1	1	1	1	1	1	6	260cc	1	1	235cc	1	1	48	1	1				0		x
44532	658	#REF!	43594	43745	151	160	53	1	1	1	1	1	1	6	335cc	1	1	285cc	1	1	50	0	1				0		0	0	0	0	0	0
44532	659	#REF!	43595	43613	18	163	52	1	1	1	1	1	1	2	300cc	1	1	325cc	1	1	68	0	1				0		x
44532	660	#REF!	43599	43697	98	163	58	1	1	1	1	1	1	3	295cc	1	4	295cc	1	4	41	1	1		11	2(IV)	0		0	0	0	0	0	0
44532	661	#REF!	43600	43616	16	163	44	1	1	1	1	1	1	6	285cc	1	1	285cc	1	1	58	1	1				0		x
44532	662	#REF!	43600	43691	91	153	40	1	1	1	1	1	1	2	250cc	1	1	225cc	1	1	58	0	1				1		0	0	0	0	0	0
44532	663	#REF!	43601	43701	100	167	53	2	2	5	5	1	1	3	220cc	1	4	220cc	1	4	154	0	2	3			1		0	0	0	0	0	0
44532	664	#REF!	43601	43696	95	158	50	1	1	1	1	1	1	1	265cc	1	1	245cc	1	1	52	0	1				0		0	0	0	0	0	0
44532	665	#REF!	43602	43698	96	167	63	1	1	1	1	1	1	1	285cc	1	1	285cc	1	1	105	1	2	4			1		0	0	0	0	0	0
0	666	#REF!	43602	43606	4	166	48	1	1	1	1	1	1	3	315cc	1	4	315cc	1	4	65	0	1				0		x
44532	667	#REF!	43603	43771	168	162	50	1	1	1	1	1	1	3	275cc	1	4	275cc	1	4	59	0	1				0		0	0	0	0	0	0
44532	668	#REF!	43608	43812	204	170	78	1	2	7	5	1	1	5	485cc	3	1	450cc	3	1	194	0	2	8	11.13	1(REVISION)	0		revision		0
44532	669	#REF!	43609	43704	95	161	52	1	1	1	1	1	1	2	300cc	1	1	325cc	1	1	49	0	1				0		0	0	0	0	0	0
44532	670	#REF!	43614	43813	199	168	53	1	1	1	1	1	1	5	265cc	1	1	265cc	1	1	126	0	2	2			1				0
44532	671	#REF!	43619	43752	133	160	47	1	1	1	1	1	1	3	255cc	1	4	255cc	1	4	44	0	1				0		0	0	0	0	0	0
44532	672	#REF!	43621	43715	94	173	56	1	1	1	1	1	1	2	325cc	1	1	250cc	1	2	46	1.2	1				1		0	0	0	0	0	0
44532	673	#REF!	43626	43748	122	167	53	1	1	1	1	1	1	2	300cc	1	1	300cc	1	1	62	1	1				0		0	0	3	0	0	0
44532	674	#REF!	43627	43726	99	170	60	1	1	1	1	1	1	1	285cc	1	1	285cc	1	1	46	0	1				0		0	0	0	0	0	0
44532	675	#REF!	43631	43715	84	163	47	1	1	2	2	1	1	2	325cc	1	1	275cc	1	1	44	0	1				0		0	0	0	0	0	0
44532	676	#REF!	43631	43715	84	159	52	1	1	1	1	1	1	6	260cc	1	1	260cc	1	1	45	0	1				1		0	0	0	0	0	0
44532	677	#REF!	43633	43845	212	159	55	1	1	1	1	1	1	4	300cc	1	1	280cc	1	1	54	0	1				0		0	0	0	0	0	0	0	0	0	0	0	0
44532	678	#REF!	43634	43642	8	164	54	1	1	2	2	1	1	2	400cc	1	1	400cc	1	1	66	0	2	4			0		x
44532	679	#REF!	43645	43754	109	164	53	1	1	1	1	1	1	2	275cc	1	1	250cc	1	1	52	0	1				0		0	0	0	0	0	0
44532	680	#REF!	43648	43685	37	166	55	1	1	1	1	1	1	1	305cc	1	1	305cc	1	1	58	0	1				1		x
44532	681	#REF!	43651	43693	42	165	58	1	1	1	1	1	1	1	305cc	1	1	285cc	1	1	60	0	1				0		x
44532	682	#REF!	43652	43865	213	158	46	1	1	1	1	1	1	1	265cc	1	1	245cc	1	1	70	0	1		2.6	1	0		0	3	3	0	0	0	0	3	3	0	0	0
44532	683	#REF!	43655	43759	104	165	52	1	1	1	1	1	1	1	325cc	1	1	325cc	1	1	51	1	1				1		0	0	0	0	0	0
44532	684	#REF!	43657	43748	91	166	53	1	1	1	1	1	1	1	335cc	1	1	305cc	1	1	76	1	1				0		0	0	0	0	0	0
44532	685	#REF!	43659	43750	91	162	48	1	1	1	1	1	1	6	285cc	1	1	235cc	1	1	51	0	1				0		0	0	0	0	0	0
44532	686	#REF!	43659	43852	193	162	54	1	1	1	1	1	1	2	325cc	1	1	275cc	1	1	43	1	1				0		0	0	3	0	0	0	1	0	3	0	0	0
44532	687	#REF!	43661	43781	120	164	54	1	1	1	1	1	1	6	415cc	1	1	380cc	1	1	49	0	2	1.2	6.9	1(revision)	0		0	0	3	0	0	0
44532	688	#REF!	43664	43740	76	167	52	1	1	1	1	1	1	3	295cc	1	1	295cc	1	1	59	0	1				0		0	0	0	0	0	0	0	0	0	0	0	0
44532	689	#REF!	43665	43748	83	167	57	1	1	1	1	1	1	1	365cc	1	1	365cc	1	1	77	0	1				0		0	0	0	0	0	0
44532	690	#REF!	43665	43693	28	167	67	1	1	1	1	1	1	1	365cc	1	1	335cc	1	1	52	1	1				0		x
44532	691	#REF!	43666	43764	98	154	53	1	1	1	1	1	1	2	300cc	1	1	275cc	1	1	56	0	1				0		0	0	0	0	0	0
44532	692	#REF!	43672	43752	80	167	60	1	1	1	1	1	1	6	285cc	1	1	285cc	1	1	59	0	1				0		0	0	0	0	0	0	0	0	0	0	0	0
44532	693	#REF!	43673	43830	157	158	40	1	1	1	1	1	1	2	250cc	c	c	250cc	c	c	46	0	1		1	2(aspiration)	1	2	0	0	0	0	0	0
44532	694	#REF!	43675	43759	84	160	52	1	1	1	1	1	1	2	325cc	1	1	300cc	1	1	61	0	1				0		0	0	0	0	0	0
44532	695	#REF!	43676	43752	76	163	53	2	2	5	5	1	1	3	425cc	1	1	400cc	1	1	180	3	2				0		0	0	0	0	0	0
44532	696	#REF!	43679	43827	148	166	48	1	1	1	1	1	1	2	325cc	1	1	325cc	1	1	47	1	1				0		0	0	0	0	0	0
44532	697	#REF!	43682	43778	96	163	44	1	1	1	1	1	1	2	300cc	1	1	300cc	1	1	55	0	1				0		0	0	0	0	0	0
44532	698	#REF!	43685	43771	86	164	54	1	1	2	2	1	1	1	330cc	1	1	300cc	1	1	75	0	2	4	9	1(revision)	0		0	0	0	0	0	0
44532	699	#REF!	43686	43775	89	154	41	1	1	1	1	1	1	2	300cc	1	1	300cc	1	1	54	0	1				0		0	0	0	0	0	0
44532	700	#REF!	43691	43792	101	172	67	1	1	2	2	1	1	6	270cc	3	1	270cc	3	1	91	0	2	8			0		0	0	0	0	0	0
44532	701	#REF!	43691	43785	94	161	50	1	1	1	1	1	1	1	305cc	1	1	285cc	1	1	64	0	1				1		0	0	0	0	0	0
44532	702	#REF!	43693	43783	90	160	48	1	1	1	1	1	1	2	325cc	1	1	300cc	1	1	49	1.3	1				0		0	0	0	0	0	0
44532	703	#REF!	43697	43728	31	171	58	1	1	1	1	1	1	1	300cc	1	1	300cc	1	1	48	1	1				1		x
44532	704	#REF!	43697	43733	36	157	46	1	1	1	1	1	1	1	305cc	1	1	285cc	1	1	51	0	1				0		x
44532	705	#REF!	43699	43796	97	160	52	1	1	1	1	1	1	2	325cc	1	1	300cc	1	1	42	1.3	1				1		0	0	0	0	0	0
44532	706	#REF!	43703	43785	82	156	44	1	1	1	1	1	1	1	265cc	1	1	265cc	1	1	46	0	1				0		0	0	0	0	0	0
44532	707	#REF!	43713	43799	86	166	57	1	1	1	1	1	1	2	350cc	1	1	300cc	1	1	60	1	1				0		0	0	0	0	0	0
44532	708	#REF!	43715	43827	112	156	47	1	1	1	1	1	1	2	350CC	1	1	350CC	1	1	65	0	1				0		0	0	0	0	0	0
44532	709	#REF!	43715	43836	121	156	56	1	1	1	1	1	1	2	350CC	1	1	350CC	1	1	50	2	1		10	2(aspiration)	0		0	0	1	0	0	0
44532	710	#REF!	43717	43822	105	164	61	2	2	5	5	1	1	2	300cc	1	1	300cc	1	1	145	0	1				0		0	0	0	0	0	0
44532	711	#REF!	43719	43809	90	163	56	1	1	1	1	1	1	2	350CC	1	1	350CC	1	1	68	1	1				0		0	0	1	0	0	0
44532	712	#REF!	43720	43811	91	158	43	1	1	1	1	1	1	1	245cc	1	1	245cc	1	1	53	0	1				0		0	0	3	0	0	0
44532	713	#REF!	43727	43803	76	167	54	1	1	1	1	1	1	2	325cc	1	1	300cc	1	1	50	1	1		1	1(Irrigation)	0		0	0	1	0	0	0
44532	714	#REF!	43728	43815	87	168	52	1	1	1	1	1	1	1	325cc	1	1	300cc	1	1	71	0	1		3	2(aspiration)	1		0	0	0	0	0	0
44532	715	#REF!	43734	43826	92	163	65	1	1	2	2	1	1	5	325cc	3	3	325cc	3	3	175	0	2	6			0		0	0	0	3	0	0
44532	716	#REF!	43738	43822	84	159	45	1	1	1	1	1	1	1	265cc	1	1	245cc	1	1	56	0	1				0		0	0	0	0	0	0
44532	717	#REF!	43742	43834	92	165	52	1	1	1	1	1	1	2	325cc	1	1	325cc	1	1	50	0	1				0		0	0	0	0	0	0
44532	718	#REF!	43742	43743	1	171	50	1	1	1	1	1	1	3	275cc	1	1	250cc	1	1	54	0	1				0
44532	719	#REF!	43753	43859	106	160	48	1	1	1	1	1	1	1	285cc	1	1	285cc	1	1	57	0	1				0		x		0
44532	720	#REF!	43755	43845	90	156	45	1	1	1	1	1	1	1	365cc	1	1	335cc	1	1	110	0	2	8			1		0	0	0	0	0	0
44532	721	#REF!	43759	43860	101	167	46	1	1	1	1	1	1	6	300cc	3	1	275cc	3	1	53	0	1				0		0	0	0	0	0	0
44532	722	#REF!	43763	43841	78	160	52	6	5	5	7	x	1	5	x	x	x	265cc	3	1	112	0	1				0				0
44532	723	#REF!	43764	43796	32	163	55	5	6	7	5	1	1	5	240cc	3	1	x	x	x	92	0	1				0
44532	724	#REF!	43771	43859	88	167	47	1	1	1	1	1	1	6	335cc	3	1	335cc	3	1	54	0	1				0		0	0	0	0	0	0
44532	725	#REF!	43776	43876	100	162	53	1	1	1	1	1	1	1	305cc	1	1	285cc	1	1	45	1	1				0		0	0	2	0	0	0
44532	726	#REF!	43776	43875	99	163	40	1	1	1	1	1	1	3	255cc	1	1	255cc	1	1	57	0	1				0		0	0	0	0	0	0
44532	727	#REF!	43777	43804	27	166	55	1	1	1	1	1	1	3	255cc	1	1	255cc	1	1	50	1	1				1
44532	728	#REF!	43788	43880	92	164	48	1	1	2	1	1	1	6	250cc	3	1	250cc	3	1	105	0	2	2	3	2(aspiration)	0		0	0	3	0	0	0
44532	729	#REF!	43790	43806	16	157	49	1	1	1	1	1	1	2	375cc	1	1	350cc	1	1	42	1	1				0
44532	730	#REF!	43791	43823	32	159	50	5	5	7	7	1	1	5	240cc	3	1	240cc	3	1	46	0	1				0
44532	731	#REF!	43794	43865	71	164	49	1	1	1	1	1	1	3	295cc	1	1	295cc	1	1	60	3	1				0
44532	732	#REF!	43804	43830	26	163	63	1	1	1	1	1	1	3	295cc	1	1	295cc	1	1	130	0	2	4	3	2(aspiration)	0
44532	733	#REF!	43805	43845	40	166	54	1	1	1	1	1	1	6	335cc	3	1	285cc	3	1	51	0	1				0
44532	734	#REF!	43810	43818	8	161	46	1	1	1	1	1	1	3	295cc	1	1	295cc	1	1	55	2	1				0
44532	735	#REF!	43811	43841	30	164	57	1	1	2	2	1	1	5	365cc	3	1	365cc	3	1	85	0	2	3			0
44532	736	#REF!	43817	43843	26	156	52	5	1	7	2	1	1	6	275cc	3	1	150cc	3	1	48	0	2		3	2(aspiration)	0
44532	737	#REF!	43820	43837	17	145	45	1	1	1	1	1	1	3	275cc	1	1	275cc	1	1	89	0	2	2			0
44532	738	#REF!	43822	43861	39	171	55	1	1	1	1	1	1	6	415cc	3	1	415cc	3	1	113	0	2	3	1	1(revision)	0
44532	739	#REF!	43825	43851	26	166	49	1	1	1	1	1	1	6	355cc	3	1	355cc	3	1	56	0	1				0
44532	740	#REF!	43826	43859	33	160	53	1	1	1	1	1	1	6	355cc	3	1	355cc	3	1	110	0	2	2			0
44532	741	#REF!	43830	43859	29	168	49	1	1	1	1	1	1	3	400cc	1	1	150cc	1	2	50	0	1				0
44532	742	#REF!	43832	43860	28	167	53	1	1	1	1	1	1	2	325cc	1	1	300cc	1	1	58	0	1				0
44532	743	#REF!	43832	43860	28	152	42	1	1	1	1	1	1	3	295cc	1	1	295cc	1	1	44	3	1				0
44532	744	#REF!	43833	43861	28	158	48	1	1	1	1	1	1	2	300cc	1	1	300cc	1	1	55	0	1				0
44532	745	#REF!	43834	43850	16	161	48	1	1	1	1	1	1	2	275cc	1	1	250cc	1	1	50	0	1				0
44532	746	#REF!	43836	43836	0	165	63	1	1	1	1	1	1	3	255cc	1	1	255cc	1	1	101	0	2	5			0
44532	747	#REF!	43839	43839	0	162	45	1	1	1	1	1	1	1	275cc	1	1	275cc	1	1	46	0	1				0
44532	748	#REF!	43840	43866	26	167	47	1	1	1	1	1	1	1	275cc	1	1	275cc	1	1	43	3	1				0
44532	749	#REF!	43847	43875	28	156	46	1	1	1	1	1	1	2	300cc	1	1	300cc	1	1	49	0	1				0
44532	750	#REF!	43850	43850	0	157	52	1	1	1	1	1	1	5	180cc	1	2	180cc	1	2	162	0	2	6			0
44532	751	#REF!	43852	43852	0	161	42	1	1	1	1	1	1	1	305cc	1	1	285cc	1	1	48	0	1				0
44532	752	#REF!	43853	43853	0	158	48	1	1	1	1	1	1	6	285cc	3	1	285cc	3	1	57	0	1				0
44532	753	#REF!	43862	43862	0	158	48	1	1	1	1	1	1	2	300cc	1	1	300cc	1	1	53	0	1				0
44532	754	#REF!	43872	43872	0	152	47	1	1	1	1	1	1	3	180cc	1	2	205cc	1	2	91	1	2	8			0
44532	755	#REF!	43874	43874	0	164	57	1	1	1	1	1	1	6	335cc	3	1	335cc	3	1	56	3	1				0
44532	756	#REF!	43880	43880	0	153	51	1	1	2	2	2	2	2	275cc	1	1	275cc	1	1	63	1.2.3	1				0
44532	757	#REF!	43882	43882	0	162	45	1	1	1	1	1	1	6	240cc	3	2	240cc	3	2	69	1	1				0
44532	758	#REF!	43885	43885	0	171	54	1	1	1	1	1	1	2	400cc	1	1	400cc	1	1	74	0	1				0
44532	759	#REF!	43886	43886	0	170	55	1	1	2	2	2	2	3	315cc	1	2	295cc	1	2	114	1	1				0
